# Supplementary material for: Anti-roma Bias (Stereotypes, Prejudice, Behavioral Tendencies): A Network Approach Toward Attitude Strength
Source: Front Psychol. 2020 Sep 30;11:2071. doi: 10.3389/fpsyg.2020.02071 (PMC7554240; doi:10.3389/fpsyg.2020.02071)
Supplement: Supplementary file 1 [file Data_Sheet_1.ZIP]

Archive with 32 entries (31 files):
- Correlation matrices/
- __MACOSX/._Correlation matrices
- Correlation matrices/Cor_HU_Full.csv
- __MACOSX/Correlation matrices/._Cor_HU_Full.csv
- Correlation matrices/Cor_HU_High.csv
- __MACOSX/Correlation matrices/._Cor_HU_High.csv
- Correlation matrices/Cor_ROM_Full.csv
- __MACOSX/Correlation matrices/._Cor_ROM_Full.csv
- Correlation matrices/Cor_ROM_High.csv
- __MACOSX/Correlation matrices/._Cor_ROM_High.csv
- Correlation matrices/.DS_Store
- __MACOSX/Correlation matrices/._.DS_Store
- Correlation matrices/Cor_SK_Low.csv
- __MACOSX/Correlation matrices/._Cor_SK_Low.csv
- Correlation matrices/Cor_IRE_High.csv
- __MACOSX/Correlation matrices/._Cor_IRE_High.csv
- Correlation matrices/Cor_IRE_Full.csv
- __MACOSX/Correlation matrices/._Cor_IRE_Full.csv
- Correlation matrices/Cor_IRE_Low.csv
- __MACOSX/Correlation matrices/._Cor_IRE_Low.csv
- Correlation matrices/Cor_FR_Low.csv
- __MACOSX/Correlation matrices/._Cor_FR_Low.csv
- Correlation matrices/Cor_FR_High.csv
- __MACOSX/Correlation matrices/._Cor_FR_High.csv
- Correlation matrices/Cor_FR_Full.csv
- __MACOSX/Correlation matrices/._Cor_FR_Full.csv
- Correlation matrices/Cor_ROM_Low.csv
- __MACOSX/Correlation matrices/._Cor_ROM_Low.csv
- Correlation matrices/Cor_SK_High.csv
- __MACOSX/Correlation matrices/._Cor_SK_High.csv
- Correlation matrices/Cor_HU_Low.csv
- __MACOSX/Correlation matrices/._Cor_HU_Low.csv
