# Supplementary material for: Anti-roma Bias (Stereotypes, Prejudice, Behavioral Tendencies): A Network Approach Toward Attitude Strength
Source: Front Psychol. 2020 Sep 30;11:2071. doi: 10.3389/fpsyg.2020.02071 (PMC7554240; doi:10.3389/fpsyg.2020.02071)
Supplement: Supplementary file 1 [file Data_Sheet_1.ZIP › Correlation matrices/Cor_HU_Full.csv]

	UND1	UND2	UND3	UND4	UND5	CUL1	CUL2	CUL3	BLA1	BLA2	BLA3	BLA4	BLA5	BLA6	CA1	CA2	CA3	CA4	CA5	CA6	EMP	SYM	ANG	HOPE	TH1	TH2	TH3
UND1	1	0.258672402841585	0.461952072677817	0.294228446002404	0.361656647197871	0.161590077750426	0.190997503771116	0.225968831282203	0.251190190555054	0.290748757152322	0.335549267635792	0.398891811080411	0.314830853711542	0.188768488774419	-0.256143095092076	-0.159544735276285	-0.219096750112327	-0.193356853485335	-0.256065470692572	-0.217216837331166	-0.262980404813461	-0.200785277103394	-0.0994801209696114	-0.15847107061412	0.286265765571245	0.325809015047237	0.345815737218895
UND2	0.258672402841585	1	0.441309813192744	0.720904021259029	0.188004434753426	0.375074398806044	0.323766555209913	0.209819716626753	0.444431829587123	0.392014358425603	0.447773754172504	0.463209298312174	0.365499515149299	0.327446556856129	-0.479016521138925	-0.397911426141797	-0.476361727285496	-0.36417193659281	-0.458690510263534	-0.439911279865609	-0.559774405603056	-0.448915156853311	-0.401841210488733	-0.340302322686181	0.371774459794774	0.388583801220938	0.410510496457483
UND3	0.461952072677817	0.441309813192744	1	0.507772392825301	0.552117472259038	0.303216957984013	0.322925298367165	0.302342553415594	0.36650280265002	0.486696946377811	0.545303206626295	0.603179767002385	0.448394121435961	0.338871952947867	-0.45120888299284	-0.275578406251553	-0.402914372342073	-0.334792517931504	-0.38360944098596	-0.369139986567493	-0.487281336645053	-0.414464795205095	-0.253197011216542	-0.263721823346103	0.494478517734783	0.516640855916023	0.543989546412558
UND4	0.294228446002404	0.720904021259029	0.507772392825301	1	0.259001689543285	0.435253457588243	0.386915392000459	0.224040522311171	0.452407557710563	0.449208704046265	0.530191019722659	0.52978954963795	0.412681358899274	0.369878448545435	-0.570794403222134	-0.461710619481896	-0.552215666826764	-0.458579542484867	-0.505183325631214	-0.524627147009574	-0.642007284819435	-0.492319636261579	-0.440730710211886	-0.400939165586326	0.433846578504017	0.463370715603724	0.478504567330533
UND5	0.361656647197871	0.188004434753426	0.552117472259038	0.259001689543285	1	0.201735766871856	0.20744732090111	0.281825193213538	0.17596835994237	0.362225865986952	0.370093148760146	0.413219173992224	0.296670234981325	0.233196709919465	-0.248850371274245	-0.122583161173492	-0.214688253967946	-0.240447988201483	-0.207282460754964	-0.23497527069149	-0.333427758848475	-0.253121782810989	-0.0954597567556707	-0.11927748501223	0.40483669301447	0.408938340963561	0.424655522328786
CUL1	0.161590077750426	0.375074398806044	0.303216957984013	0.435253457588243	0.201735766871856	1	0.75722662526987	0.462629255738443	0.375494919495795	0.408612124431552	0.429353494427387	0.429689827987578	0.317126722951924	0.37871869222036	-0.452591708703612	-0.323366150995989	-0.43458754535306	-0.505630110875328	-0.38949971032356	-0.448026373185112	-0.511789471370023	-0.402306487494264	-0.261023189053144	-0.364770860739573	0.529308108401683	0.515284597863425	0.477797131280963
CUL2	0.190997503771116	0.323766555209913	0.322925298367165	0.386915392000459	0.20744732090111	0.75722662526987	1	0.482985546196492	0.317073482468005	0.373694283969638	0.36234372385585	0.405160139742175	0.30090007297174	0.346740194065116	-0.393571345323842	-0.268737609591954	-0.353151826921374	-0.458485298008356	-0.354387940924062	-0.427240472305185	-0.455648066249523	-0.378050976913515	-0.247133836549317	-0.323548409460615	0.484087910451821	0.466070335711174	0.439173059753694
CUL3	0.225968831282203	0.209819716626753	0.302342553415594	0.224040522311171	0.281825193213538	0.462629255738443	0.482985546196492	1	0.193350583938729	0.382956722825089	0.381147118835795	0.390850242696546	0.285712935591063	0.278705078203314	-0.3175388012155	-0.184454539681781	-0.277268265487597	-0.347541998232883	-0.275011353737876	-0.338255477925881	-0.317470010786927	-0.2333341383251	-0.137497775378052	-0.202750738001471	0.397092697574185	0.393670593471919	0.370931494926026
BLA1	0.251190190555054	0.444431829587123	0.36650280265002	0.452407557710563	0.17596835994237	0.375494919495795	0.317073482468005	0.193350583938729	1	0.410969288513071	0.482929859461978	0.498640107069297	0.388188770645573	0.358784023597363	-0.464058946256537	-0.341566894149933	-0.422922904077672	-0.335826021261919	-0.421397695058788	-0.404990785326647	-0.478833037943037	-0.387157613084325	-0.277038409893598	-0.329051517519073	0.454360988619954	0.473993202538765	0.497913648806993
BLA2	0.290748757152322	0.392014358425603	0.486696946377811	0.449208704046265	0.362225865986952	0.408612124431552	0.373694283969638	0.382956722825089	0.410969288513071	1	0.706411501320607	0.674856148789634	0.609823305535304	0.358575123802213	-0.462739092202295	-0.32678764022831	-0.450997949063362	-0.438016390924367	-0.426587124739287	-0.482346320891282	-0.53648227647427	-0.380636036875173	-0.246093745624665	-0.333108076492955	0.581254217601204	0.60882231794209	0.591753815602379
BLA3	0.335549267635792	0.447773754172504	0.545303206626295	0.530191019722659	0.370093148760146	0.429353494427387	0.36234372385585	0.381147118835795	0.482929859461978	0.706411501320607	1	0.697256675711184	0.625155054427269	0.355340016623668	-0.519727872326826	-0.334549894355938	-0.478818274047982	-0.419477825678517	-0.453614155872831	-0.470466103064443	-0.589739827867373	-0.473661386070049	-0.296727298844986	-0.373613486078311	0.601465484729179	0.615476593651052	0.625003178637303
BLA4	0.398891811080411	0.463209298312174	0.603179767002385	0.52978954963795	0.413219173992224	0.429689827987578	0.405160139742175	0.390850242696546	0.498640107069297	0.674856148789634	0.697256675711184	1	0.620485586562248	0.392624773448755	-0.537141989351523	-0.383641871875832	-0.525816006200296	-0.45915633369189	-0.511487462357652	-0.487910383566684	-0.6062613201256	-0.467573653653407	-0.322280147191177	-0.4017404407516	0.678561267167398	0.710044417506571	0.747671160254672
BLA5	0.314830853711542	0.365499515149299	0.448394121435961	0.412681358899274	0.296670234981325	0.317126722951924	0.30090007297174	0.285712935591063	0.388188770645573	0.609823305535304	0.625155054427269	0.620485586562248	1	0.310876890111258	-0.422328431235853	-0.288019233532784	-0.416509062660219	-0.349162997085674	-0.408987224879453	-0.390639326235433	-0.480083643256691	-0.333633153428907	-0.209942790409607	-0.289252458762463	0.494733859906033	0.520082565649306	0.527388801107223
BLA6	0.188768488774419	0.327446556856129	0.338871952947867	0.369878448545435	0.233196709919465	0.37871869222036	0.346740194065116	0.278705078203314	0.358784023597363	0.358575123802213	0.355340016623668	0.392624773448755	0.310876890111258	1	-0.41082913532527	-0.268018283109173	-0.359955298211027	-0.388840477906529	-0.312111928909435	-0.340950690915037	-0.396233309814537	-0.306201407236878	-0.240879494518575	-0.25594744899809	0.411001463405151	0.421137802612461	0.426103722273135
CA1	-0.256143095092076	-0.479016521138925	-0.45120888299284	-0.570794403222134	-0.248850371274245	-0.452591708703612	-0.393571345323842	-0.3175388012155	-0.464058946256537	-0.462739092202295	-0.519727872326826	-0.537141989351523	-0.422328431235853	-0.41082913532527	1	0.616132312664655	0.726658355279597	0.577829063786213	0.698802002430683	0.646639752776272	0.653266525509797	0.489631493288149	0.417977098610447	0.435511969449445	-0.484084404180737	-0.501985280423571	-0.504755026865274
CA2	-0.159544735276285	-0.397911426141797	-0.275578406251553	-0.461710619481896	-0.122583161173492	-0.323366150995989	-0.268737609591954	-0.184454539681781	-0.341566894149933	-0.32678764022831	-0.334549894355938	-0.383641871875832	-0.288019233532784	-0.268018283109173	0.616132312664655	1	0.649173714834458	0.447206059543062	0.564328832524589	0.53884251462144	0.512612547944311	0.422901520750846	0.352153456970021	0.395528175020585	-0.303271424757993	-0.325435142447562	-0.323284178442844
CA3	-0.219096750112327	-0.476361727285496	-0.402914372342073	-0.552215666826764	-0.214688253967946	-0.43458754535306	-0.353151826921374	-0.277268265487597	-0.422922904077672	-0.450997949063362	-0.478818274047982	-0.525816006200296	-0.416509062660219	-0.359955298211027	0.726658355279597	0.649173714834458	1	0.581423596284003	0.697808068905184	0.683277397909247	0.647982363440144	0.500965854326493	0.414854725906021	0.459716169820575	-0.434823515829096	-0.466123075376895	-0.462061775837149
CA4	-0.193356853485335	-0.36417193659281	-0.334792517931504	-0.458579542484867	-0.240447988201483	-0.505630110875328	-0.458485298008356	-0.347541998232883	-0.335826021261919	-0.438016390924367	-0.419477825678517	-0.45915633369189	-0.349162997085674	-0.388840477906529	0.577829063786213	0.447206059543062	0.581423596284003	1	0.571756190096598	0.693002719443849	0.610478388322104	0.507044809931939	0.277872961162817	0.467214010219803	-0.516400059770597	-0.521965382401697	-0.485340044014047
CA5	-0.256065470692572	-0.458690510263534	-0.38360944098596	-0.505183325631214	-0.207282460754964	-0.38949971032356	-0.354387940924062	-0.275011353737876	-0.421397695058788	-0.426587124739287	-0.453614155872831	-0.511487462357652	-0.408987224879453	-0.312111928909435	0.698802002430683	0.564328832524589	0.697808068905184	0.571756190096598	1	0.656847717697265	0.610524880503582	0.451466323036531	0.390192377088277	0.464579314175545	-0.420898408078085	-0.441924020048518	-0.451685621371248
CA6	-0.217216837331166	-0.439911279865609	-0.369139986567493	-0.524627147009574	-0.23497527069149	-0.448026373185112	-0.427240472305185	-0.338255477925881	-0.404990785326647	-0.482346320891282	-0.470466103064443	-0.487910383566684	-0.390639326235433	-0.340950690915037	0.646639752776272	0.53884251462144	0.683277397909247	0.693002719443849	0.656847717697265	1	0.633735234544055	0.490647486977231	0.350845840485949	0.473173167519981	-0.459777122030099	-0.47129805650793	-0.461215495988898
EMP	-0.262980404813461	-0.559774405603056	-0.487281336645053	-0.642007284819435	-0.333427758848475	-0.511789471370023	-0.455648066249523	-0.317470010786927	-0.478833037943037	-0.53648227647427	-0.589739827867373	-0.6062613201256	-0.480083643256691	-0.396233309814537	0.653266525509797	0.512612547944311	0.647982363440144	0.610478388322104	0.610524880503582	0.633735234544055	1	0.715574374774796	0.460034116588054	0.559220078456731	-0.569833776946892	-0.588082837837414	-0.583823686936188
SYM	-0.200785277103394	-0.448915156853311	-0.414464795205095	-0.492319636261579	-0.253121782810989	-0.402306487494264	-0.378050976913515	-0.2333341383251	-0.387157613084325	-0.380636036875173	-0.473661386070049	-0.467573653653407	-0.333633153428907	-0.306201407236878	0.489631493288149	0.422901520750846	0.500965854326493	0.507044809931939	0.451466323036531	0.490647486977231	0.715574374774796	1	0.38243812108539	0.43816903400265	-0.460669502967739	-0.47024702760218	-0.479883740961387
ANG	-0.0994801209696114	-0.401841210488733	-0.253197011216542	-0.440730710211886	-0.0954597567556707	-0.261023189053144	-0.247133836549317	-0.137497775378052	-0.277038409893598	-0.246093745624665	-0.296727298844986	-0.322280147191177	-0.209942790409607	-0.240879494518575	0.417977098610447	0.352153456970021	0.414854725906021	0.277872961162817	0.390192377088277	0.350845840485949	0.460034116588054	0.38243812108539	1	0.291547657352981	-0.228111044090109	-0.254481315170244	-0.26071149231911
HOPE	-0.15847107061412	-0.340302322686181	-0.263721823346103	-0.400939165586326	-0.11927748501223	-0.364770860739573	-0.323548409460615	-0.202750738001471	-0.329051517519073	-0.333108076492955	-0.373613486078311	-0.4017404407516	-0.289252458762463	-0.25594744899809	0.435511969449445	0.395528175020585	0.459716169820575	0.467214010219803	0.464579314175545	0.473173167519981	0.559220078456731	0.43816903400265	0.291547657352981	1	-0.3702539724551	-0.386592002101292	-0.368659649464877
TH1	0.286265765571245	0.371774459794774	0.494478517734783	0.433846578504017	0.40483669301447	0.529308108401683	0.484087910451821	0.397092697574185	0.454360988619954	0.581254217601204	0.601465484729179	0.678561267167398	0.494733859906033	0.411001463405151	-0.484084404180737	-0.303271424757993	-0.434823515829096	-0.516400059770597	-0.420898408078085	-0.459777122030099	-0.569833776946892	-0.460669502967739	-0.228111044090109	-0.3702539724551	1	0.885896875054777	0.83941416972627
TH2	0.325809015047237	0.388583801220938	0.516640855916023	0.463370715603724	0.408938340963561	0.515284597863425	0.466070335711174	0.393670593471919	0.473993202538765	0.60882231794209	0.615476593651052	0.710044417506571	0.520082565649306	0.421137802612461	-0.501985280423571	-0.325435142447562	-0.466123075376895	-0.521965382401697	-0.441924020048518	-0.47129805650793	-0.588082837837414	-0.47024702760218	-0.254481315170244	-0.386592002101292	0.885896875054777	1	0.853655330893512
TH3	0.345815737218895	0.410510496457483	0.543989546412558	0.478504567330533	0.424655522328786	0.477797131280963	0.439173059753694	0.370931494926026	0.497913648806993	0.591753815602379	0.625003178637303	0.747671160254672	0.527388801107223	0.426103722273135	-0.504755026865274	-0.323284178442844	-0.462061775837149	-0.485340044014047	-0.451685621371248	-0.461215495988898	-0.583823686936188	-0.479883740961387	-0.26071149231911	-0.368659649464877	0.83941416972627	0.853655330893512	1
