# Supplementary material for: Anti-roma Bias (Stereotypes, Prejudice, Behavioral Tendencies): A Network Approach Toward Attitude Strength
Source: Front Psychol. 2020 Sep 30;11:2071. doi: 10.3389/fpsyg.2020.02071 (PMC7554240; doi:10.3389/fpsyg.2020.02071)
Supplement: Supplementary file 1 [file Data_Sheet_1.ZIP › Correlation matrices/Cor_HU_High.csv]

	UND1	UND2	UND3	UND4	UND5	CUL1	CUL2	CUL3	BLA1	BLA2	BLA3	BLA4	BLA5	BLA6	CA1	CA2	CA3	CA4	CA5	CA6	EMP	SYM	ANG	HOPE	TH1	TH2	TH3
UND1	1	0.296961490860374	0.493322436692558	0.336963577928881	0.431404036867163	0.236234623139846	0.270705672211758	0.306576716406845	0.276065332765585	0.351160020631866	0.396129782238205	0.41954223452852	0.351719531758761	0.230002041844169	-0.33411077299017	-0.228450766367637	-0.290058642683804	-0.300176218926727	-0.392594868520748	-0.304025119941845	-0.339612363491136	-0.246598414506755	-0.143820147840387	-0.2240962883256	0.34714277876617	0.371203755947599	0.367258631745828
UND2	0.296961490860374	1	0.507159703216637	0.74940546761582	0.251911406866647	0.491670019786496	0.433214992307657	0.352747967754149	0.515938663191377	0.520170110572344	0.550096384436952	0.595600849332354	0.434056638090521	0.412219995419817	-0.574894966010849	-0.477968148069679	-0.549153068176928	-0.463113785915696	-0.558270099440679	-0.530935076805168	-0.625420640359108	-0.515642049862021	-0.427840899843874	-0.408778826889679	0.47654037204213	0.507668474449391	0.519754447088019
UND3	0.493322436692558	0.507159703216637	1	0.598619548546829	0.596379355928479	0.423517320445738	0.427341841080585	0.383432131098552	0.439560296232203	0.628568154128096	0.658631763543647	0.699247950385912	0.551000424209811	0.421474957839719	-0.564856919215605	-0.385414541615227	-0.530673573735699	-0.467897470540075	-0.552644175533135	-0.497898735887781	-0.586648916536741	-0.483802672419147	-0.316719139088146	-0.369078472189577	0.592101222688989	0.601150420903857	0.623018475840749
UND4	0.336963577928881	0.74940546761582	0.598619548546829	1	0.345213615957966	0.533388166109948	0.479435168070429	0.354501924761114	0.568719753978785	0.624392723725318	0.653224918553993	0.691083320694638	0.538653281881678	0.459153806014533	-0.69050815288324	-0.577854405565248	-0.660955055905726	-0.572155586335372	-0.654253541590473	-0.628013909299902	-0.721934822145589	-0.569684081864697	-0.476791307177241	-0.487917268208924	0.570289750460353	0.59958272024256	0.611218663158721
UND5	0.431404036867163	0.251911406866647	0.596379355928479	0.345213615957966	1	0.304974601275253	0.326678339224737	0.36448076143226	0.255979762151944	0.415996607030456	0.431035665544644	0.480099946693039	0.31135527924421	0.264590479150069	-0.356857450484922	-0.213000892989601	-0.335516974582423	-0.373830526802907	-0.350702474635537	-0.360351383470611	-0.376691373404521	-0.322077917976088	-0.138896109376352	-0.228447455603187	0.44920559188979	0.444061958707383	0.456833426385172
CUL1	0.236234623139846	0.491670019786496	0.423517320445738	0.533388166109948	0.304974601275253	1	0.782996972349685	0.506061855485405	0.503272904424343	0.537179414134078	0.547336364243388	0.54168500866169	0.413492768645172	0.458828865700331	-0.565992863235502	-0.436063656022669	-0.539219190364829	-0.606766707500085	-0.541983213565113	-0.575983954215454	-0.621624960910087	-0.517883656259731	-0.319812534530581	-0.450839389304152	0.605428846428403	0.598668703017351	0.578095258256468
CUL2	0.270705672211758	0.433214992307657	0.427341841080585	0.479435168070429	0.326678339224737	0.782996972349685	1	0.530641684997224	0.423255242089212	0.509977978736405	0.488626387071737	0.517725069635236	0.397657964135338	0.436294162529727	-0.508864957478624	-0.394667332411555	-0.462942563613979	-0.543078616227591	-0.517418435966426	-0.533172072533168	-0.555283459531812	-0.467965122196206	-0.307790480370321	-0.412967005523948	0.56152930566945	0.541902874097233	0.527732396085063
CUL3	0.306576716406845	0.352747967754149	0.383432131098552	0.354501924761114	0.36448076143226	0.506061855485405	0.530641684997224	1	0.288902688383872	0.45678162168459	0.460487667839895	0.497789293572147	0.342058624589646	0.359776803567535	-0.401568921322845	-0.304902818584593	-0.403278758589689	-0.419638950641926	-0.397326384202925	-0.408003559876344	-0.43592915184547	-0.352323246963045	-0.228540048773457	-0.26904787973543	0.47543666374862	0.477287127120753	0.456777766520519
BLA1	0.276065332765585	0.515938663191377	0.439560296232203	0.568719753978785	0.255979762151944	0.503272904424343	0.423255242089212	0.288902688383872	1	0.58537275124566	0.608418036314681	0.616759922136706	0.478316613082944	0.479333651863243	-0.587476916854949	-0.475147456625271	-0.531109737708612	-0.479474217814285	-0.521457698087755	-0.522290097781163	-0.584009091584862	-0.487787576512864	-0.33983343086927	-0.383416589474347	0.579497107134469	0.59554687488706	0.613167766807879
BLA2	0.351160020631866	0.520170110572344	0.628568154128096	0.624392723725318	0.415996607030456	0.537179414134078	0.509977978736405	0.45678162168459	0.58537275124566	1	0.793807531725284	0.81522345449095	0.674163143202144	0.423349242157499	-0.632885322500075	-0.494191197481953	-0.60994662807688	-0.625494086069754	-0.615946022120076	-0.646861901303724	-0.705970463180671	-0.543672274372039	-0.3234924454117	-0.479285892495352	0.713273760323596	0.731589374745207	0.719603508483077
BLA3	0.396129782238205	0.550096384436952	0.658631763543647	0.653224918553993	0.431035665544644	0.547336364243388	0.488626387071737	0.460487667839895	0.608418036314681	0.793807531725284	1	0.810929348973415	0.683956424797272	0.448349418899493	-0.626820340277041	-0.455206044706369	-0.595215114620491	-0.57533665176001	-0.588535174683352	-0.592201987827313	-0.712151312215657	-0.607098408957894	-0.364366952006971	-0.457169029354128	0.718148213044892	0.727633788042522	0.741731075924874
BLA4	0.41954223452852	0.595600849332354	0.699247950385912	0.691083320694638	0.480099946693039	0.54168500866169	0.517725069635236	0.497789293572147	0.616759922136706	0.81522345449095	0.810929348973415	1	0.70036735991888	0.468920235015941	-0.686386682140357	-0.509433714371126	-0.669882323055439	-0.631180862728707	-0.678885304319646	-0.658579068245212	-0.753102630855384	-0.586398185678399	-0.40587118265499	-0.508898076071375	0.76078764022261	0.779052789410284	0.810680420145657
BLA5	0.351719531758761	0.434056638090521	0.551000424209811	0.538653281881678	0.31135527924421	0.413492768645172	0.397657964135338	0.342058624589646	0.478316613082944	0.674163143202144	0.683956424797272	0.70036735991888	1	0.39530120352672	-0.550361171322789	-0.397607443439531	-0.533917155519874	-0.497508648312111	-0.549277074246459	-0.505833562870322	-0.587517281410795	-0.427674312082832	-0.275303332576514	-0.390947054729715	0.579856366501209	0.604335786665343	0.609413488041574
BLA6	0.230002041844169	0.412219995419817	0.421474957839719	0.459153806014533	0.264590479150069	0.458828865700331	0.436294162529727	0.359776803567535	0.479333651863243	0.423349242157499	0.448349418899493	0.468920235015941	0.39530120352672	1	-0.51783473583352	-0.368217984226402	-0.462471369980168	-0.523717368041842	-0.421583193659689	-0.453828860848749	-0.47093766891957	-0.37888115063511	-0.282216426697146	-0.316998742551087	0.488631258524075	0.488012009817421	0.488120681194898
CA1	-0.33411077299017	-0.574894966010849	-0.564856919215605	-0.69050815288324	-0.356857450484922	-0.565992863235502	-0.508864957478624	-0.401568921322845	-0.587476916854949	-0.632885322500075	-0.626820340277041	-0.686386682140357	-0.550361171322789	-0.51783473583352	1	0.70798657470765	0.798183927379321	0.730546541052739	0.789857200555715	0.7600776879478	0.759821750081002	0.580047109020858	0.448549742625265	0.539716030745283	-0.646453583795948	-0.669471747573783	-0.663624309971063
CA2	-0.228450766367637	-0.477968148069679	-0.385414541615227	-0.577854405565248	-0.213000892989601	-0.436063656022669	-0.394667332411555	-0.304902818584593	-0.475147456625271	-0.494191197481953	-0.455206044706369	-0.509433714371126	-0.397607443439531	-0.368217984226402	0.70798657470765	1	0.688386282528849	0.559724931372079	0.648604797541372	0.611567436060187	0.611553651935609	0.504040111070893	0.364831642973488	0.462080745631153	-0.462962212532159	-0.485911599634224	-0.473033870075671
CA3	-0.290058642683804	-0.549153068176928	-0.530673573735699	-0.660955055905726	-0.335516974582423	-0.539219190364829	-0.462942563613979	-0.403278758589689	-0.531109737708612	-0.60994662807688	-0.595215114620491	-0.669882323055439	-0.533917155519874	-0.462471369980168	0.798183927379321	0.688386282528849	1	0.717197708199397	0.795062560465179	0.770428571404682	0.754033471811188	0.618692764723846	0.45222568881622	0.558466812692228	-0.601724554894578	-0.633533303449441	-0.624409953715582
CA4	-0.300176218926727	-0.463113785915696	-0.467897470540075	-0.572155586335372	-0.373830526802907	-0.606766707500085	-0.543078616227591	-0.419638950641926	-0.479474217814285	-0.625494086069754	-0.57533665176001	-0.631180862728707	-0.497508648312111	-0.523717368041842	0.730546541052739	0.559724931372079	0.717197708199397	1	0.711688805849828	0.795359952866447	0.732061595779747	0.601558480005768	0.317718597342392	0.57411221617788	-0.649066432151591	-0.649420602606244	-0.63710524567038
CA5	-0.392594868520748	-0.558270099440679	-0.552644175533135	-0.654253541590473	-0.350702474635537	-0.541983213565113	-0.517418435966426	-0.397326384202925	-0.521457698087755	-0.615946022120076	-0.588535174683352	-0.678885304319646	-0.549277074246459	-0.421583193659689	0.789857200555715	0.648604797541372	0.795062560465179	0.711688805849828	1	0.754041745975227	0.75929098851046	0.580660900947221	0.458955659286268	0.584845299006233	-0.597951195014791	-0.62071019039203	-0.631720457969012
CA6	-0.304025119941845	-0.530935076805168	-0.497898735887781	-0.628013909299902	-0.360351383470611	-0.575983954215454	-0.533172072533168	-0.408003559876344	-0.522290097781163	-0.646861901303724	-0.592201987827313	-0.658579068245212	-0.505833562870322	-0.453828860848749	0.7600776879478	0.611567436060187	0.770428571404682	0.795359952866447	0.754041745975227	1	0.740934067011559	0.599153537738727	0.392384303699295	0.581853109590002	-0.636488028693441	-0.632241213002205	-0.626238803875793
EMP	-0.339612363491136	-0.625420640359108	-0.586648916536741	-0.721934822145589	-0.376691373404521	-0.621624960910087	-0.555283459531812	-0.43592915184547	-0.584009091584862	-0.705970463180671	-0.712151312215657	-0.753102630855384	-0.587517281410795	-0.47093766891957	0.759821750081002	0.611553651935609	0.754033471811188	0.732061595779747	0.75929098851046	0.740934067011559	1	0.787182962872345	0.492502423328552	0.643111634220822	-0.703886160465736	-0.724339882293272	-0.716777630715267
SYM	-0.246598414506755	-0.515642049862021	-0.483802672419147	-0.569684081864697	-0.322077917976088	-0.517883656259731	-0.467965122196206	-0.352323246963045	-0.487787576512864	-0.543672274372039	-0.607098408957894	-0.586398185678399	-0.427674312082832	-0.37888115063511	0.580047109020858	0.504040111070893	0.618692764723846	0.601558480005768	0.580660900947221	0.599153537738727	0.787182962872345	1	0.388001014692158	0.521246756178078	-0.596588845924078	-0.601666601707355	-0.597501327259028
ANG	-0.143820147840387	-0.427840899843874	-0.316719139088146	-0.476791307177241	-0.138896109376352	-0.319812534530581	-0.307790480370321	-0.228540048773457	-0.33983343086927	-0.3234924454117	-0.364366952006971	-0.40587118265499	-0.275303332576514	-0.282216426697146	0.448549742625265	0.364831642973488	0.45222568881622	0.317718597342392	0.458955659286268	0.392384303699295	0.492502423328552	0.388001014692158	1	0.367213654208052	-0.321261217227288	-0.343228438083584	-0.337883361081403
HOPE	-0.2240962883256	-0.408778826889679	-0.369078472189577	-0.487917268208924	-0.228447455603187	-0.450839389304152	-0.412967005523948	-0.26904787973543	-0.383416589474347	-0.479285892495352	-0.457169029354128	-0.508898076071375	-0.390947054729715	-0.316998742551087	0.539716030745283	0.462080745631153	0.558466812692228	0.57411221617788	0.584845299006233	0.581853109590002	0.643111634220822	0.521246756178078	0.367213654208052	1	-0.477410575638473	-0.498024629181226	-0.469034779030368
TH1	0.34714277876617	0.47654037204213	0.592101222688989	0.570289750460353	0.44920559188979	0.605428846428403	0.56152930566945	0.47543666374862	0.579497107134469	0.713273760323596	0.718148213044892	0.76078764022261	0.579856366501209	0.488631258524075	-0.646453583795948	-0.462962212532159	-0.601724554894578	-0.649066432151591	-0.597951195014791	-0.636488028693441	-0.703886160465736	-0.596588845924078	-0.321261217227288	-0.477410575638473	1	0.921257245545404	0.896410641482226
TH2	0.371203755947599	0.507668474449391	0.601150420903857	0.59958272024256	0.444061958707383	0.598668703017351	0.541902874097233	0.477287127120753	0.59554687488706	0.731589374745207	0.727633788042522	0.779052789410284	0.604335786665343	0.488012009817421	-0.669471747573783	-0.485911599634224	-0.633533303449441	-0.649420602606244	-0.62071019039203	-0.632241213002205	-0.724339882293272	-0.601666601707355	-0.343228438083584	-0.498024629181226	0.921257245545404	1	0.895566446015191
TH3	0.367258631745828	0.519754447088019	0.623018475840749	0.611218663158721	0.456833426385172	0.578095258256468	0.527732396085063	0.456777766520519	0.613167766807879	0.719603508483077	0.741731075924874	0.810680420145657	0.609413488041574	0.488120681194898	-0.663624309971063	-0.473033870075671	-0.624409953715582	-0.63710524567038	-0.631720457969012	-0.626238803875793	-0.716777630715267	-0.597501327259028	-0.337883361081403	-0.469034779030368	0.896410641482226	0.895566446015191	1
