# Supplementary material for: Anti-roma Bias (Stereotypes, Prejudice, Behavioral Tendencies): A Network Approach Toward Attitude Strength
Source: Front Psychol. 2020 Sep 30;11:2071. doi: 10.3389/fpsyg.2020.02071 (PMC7554240; doi:10.3389/fpsyg.2020.02071)
Supplement: Supplementary file 1 [file Data_Sheet_1.ZIP › Correlation matrices/Cor_ROM_Full.csv]

	UND1	UND2	UND3	UND4	UND5	CUL1	CUL2	CUL3	BLA1	BLA2	BLA3	BLA4	BLA5	BLA6	CA1	CA2	CA3	CA4	CA5	CA6	EMP	SYM	ANG	HOPE	TH1	TH2	TH3
UND1	1	0.228995628	0.423090885	0.390483172	0.323690353	-0.313283582	-0.305264239	-0.344432512	0.323978064	0.379801803	0.456921552	0.496849794	0.336901298	0.309250821	-0.248382518	-0.325746576	-0.354803462	-0.251891629	-0.372445295	-0.324341463	-0.384170796	-0.352662605	-0.170409816	-0.368708957	0.460316153	0.456302818	0.464385322
UND2	0.228995628	1	0.19856654	0.406186997	0.056031705	-0.197946535	-0.203799634	-0.155528374	0.230729151	0.217690883	0.330555301	0.342270577	0.271152824	0.259360696	-0.216923401	-0.260285575	-0.280365204	-0.1806273	-0.277428638	-0.204366445	-0.295259856	-0.266699558	-0.180897056	-0.241057818	0.25024311	0.237698318	0.253123588
UND3	0.423090885	0.19856654	1	0.254658719	0.297695899	-0.158417914	-0.17340149	-0.209229671	0.234319493	0.269376586	0.344150567	0.354469478	0.258053484	0.258226795	-0.152278127	-0.236842118	-0.256877004	-0.202673903	-0.274216029	-0.253997247	-0.278202577	-0.272507259	-0.114546531	-0.230193334	0.323140467	0.329231389	0.336726243
UND4	0.390483172	0.406186997	0.254658719	1	0.179678371	-0.39163186	-0.395189832	-0.361478034	0.352003956	0.413732961	0.496255144	0.528135362	0.351898354	0.405852126	-0.3346323	-0.431525529	-0.453315167	-0.400879879	-0.491945124	-0.460273449	-0.476301048	-0.482255945	-0.196449982	-0.437064762	0.494533863	0.479478507	0.5225406
UND5	0.323690353	0.056031705	0.297695899	0.179678371	1	-0.147786126	-0.12080431	-0.19748096	0.126033399	0.22345166	0.215474866	0.245874679	0.151680221	0.138145125	-0.070635675	-0.130401354	-0.150539678	-0.142079126	-0.181982288	-0.172429739	-0.213229015	-0.145908086	-0.058887275	-0.145348955	0.244146594	0.239900547	0.244247365
CUL1	-0.313283582	-0.197946535	-0.158417914	-0.39163186	-0.147786126	1	0.703486771	0.549281094	-0.353528807	-0.317955794	-0.412312463	-0.42619449	-0.324813379	-0.369668412	0.328581758	0.435382021	0.478399117	0.452586182	0.481542274	0.449360411	0.454843274	0.38304451	0.13966291	0.468071178	-0.540488512	-0.503685585	-0.494785174
CUL2	-0.305264239	-0.203799634	-0.17340149	-0.395189832	-0.12080431	0.703486771	1	0.548300432	-0.343269374	-0.320090909	-0.392590785	-0.397517818	-0.295136472	-0.380850121	0.366586736	0.443004259	0.487359088	0.466284571	0.483391478	0.45938936	0.425487569	0.389130704	0.184771856	0.451657859	-0.48229409	-0.451060746	-0.448705061
CUL3	-0.344432512	-0.155528374	-0.209229671	-0.361478034	-0.19748096	0.549281094	0.548300432	1	-0.297851755	-0.396109646	-0.391701079	-0.436969745	-0.299244062	-0.376101233	0.284086623	0.360216819	0.38706198	0.36242513	0.391393757	0.3880024	0.358743974	0.297930754	0.171025614	0.389420089	-0.492849568	-0.448236611	-0.472187496
BLA1	0.323978064	0.230729151	0.234319493	0.352003956	0.126033399	-0.353528807	-0.343269374	-0.297851755	1	0.293788382	0.405360179	0.472323013	0.31480236	0.339125301	-0.278024368	-0.317908043	-0.365990729	-0.30417639	-0.373703083	-0.365991733	-0.328413022	-0.336666623	-0.209169362	-0.378111623	0.429635765	0.424997359	0.440857631
BLA2	0.379801803	0.217690883	0.269376586	0.413732961	0.22345166	-0.317955794	-0.320090909	-0.396109646	0.293788382	1	0.60464531	0.565988651	0.478151263	0.329805162	-0.27000763	-0.343250718	-0.326146212	-0.257922517	-0.361639008	-0.346114714	-0.407334468	-0.335753356	-0.173462249	-0.440128092	0.48996994	0.448641721	0.530766301
BLA3	0.456921552	0.330555301	0.344150567	0.496255144	0.215474866	-0.412312463	-0.392590785	-0.391701079	0.405360179	0.60464531	1	0.655529256	0.570363596	0.392652631	-0.317321955	-0.422620962	-0.445628669	-0.341569725	-0.479396683	-0.441619812	-0.489965588	-0.433901944	-0.251288952	-0.522828417	0.583996763	0.571458647	0.610796139
BLA4	0.496849794	0.342270577	0.354469478	0.528135362	0.245874679	-0.42619449	-0.397517818	-0.436969745	0.472323013	0.565988651	0.655529256	1	0.512698667	0.4535915	-0.344968674	-0.462271698	-0.487088296	-0.415880176	-0.502112114	-0.47280238	-0.50134988	-0.452053951	-0.230259661	-0.562266125	0.672451565	0.64900746	0.725913376
BLA5	0.336901298	0.271152824	0.258053484	0.351898354	0.151680221	-0.324813379	-0.295136472	-0.299244062	0.31480236	0.478151263	0.570363596	0.512698667	1	0.268266223	-0.274448663	-0.322414644	-0.340528214	-0.226932446	-0.350021513	-0.314482269	-0.333232513	-0.306532877	-0.207402983	-0.398954166	0.411858261	0.420615918	0.442137497
BLA6	0.309250821	0.259360696	0.258226795	0.405852126	0.138145125	-0.369668412	-0.380850121	-0.376101233	0.339125301	0.329805162	0.392652631	0.4535915	0.268266223	1	-0.31766006	-0.436069726	-0.446795735	-0.390148241	-0.398859333	-0.408698036	-0.403390879	-0.380595052	-0.191877515	-0.378123349	0.468098056	0.468637791	0.466103315
CA1	-0.248382518	-0.216923401	-0.152278127	-0.3346323	-0.070635675	0.328581758	0.366586736	0.284086623	-0.278024368	-0.27000763	-0.317321955	-0.344968674	-0.274448663	-0.31766006	1	0.586617756	0.590341178	0.428939096	0.515978342	0.46913695	0.359817624	0.408385633	0.192210617	0.400527844	-0.364680506	-0.336919125	-0.374673802
CA2	-0.325746576	-0.260285575	-0.236842118	-0.431525529	-0.130401354	0.435382021	0.443004259	0.360216819	-0.317908043	-0.343250718	-0.422620962	-0.462271698	-0.322414644	-0.436069726	0.586617756	1	0.757517474	0.564324164	0.652573673	0.629892241	0.47506877	0.508516847	0.241056122	0.525321047	-0.488869027	-0.457591922	-0.491658091
CA3	-0.354803462	-0.280365204	-0.256877004	-0.453315167	-0.150539678	0.478399117	0.487359088	0.38706198	-0.365990729	-0.326146212	-0.445628669	-0.487088296	-0.340528214	-0.446795735	0.590341178	0.757517474	1	0.62326235	0.713575345	0.686039152	0.543329868	0.569277401	0.268336653	0.54801516	-0.512432733	-0.496023178	-0.500984115
CA4	-0.251891629	-0.1806273	-0.202673903	-0.400879879	-0.142079126	0.452586182	0.466284571	0.36242513	-0.30417639	-0.257922517	-0.341569725	-0.415880176	-0.226932446	-0.390148241	0.428939096	0.564324164	0.62326235	1	0.611281202	0.699362947	0.474220317	0.518548396	0.199421475	0.472958129	-0.486910491	-0.479992037	-0.449574218
CA5	-0.372445295	-0.277428638	-0.274216029	-0.491945124	-0.181982288	0.481542274	0.483391478	0.391393757	-0.373703083	-0.361639008	-0.479396683	-0.502112114	-0.350021513	-0.398859333	0.515978342	0.652573673	0.713575345	0.611281202	1	0.758965343	0.541347642	0.578541091	0.265225802	0.569163548	-0.527014449	-0.495041426	-0.5255198
CA6	-0.324341463	-0.204366445	-0.253997247	-0.460273449	-0.172429739	0.449360411	0.45938936	0.3880024	-0.365991733	-0.346114714	-0.441619812	-0.47280238	-0.314482269	-0.408698036	0.46913695	0.629892241	0.686039152	0.699362947	0.758965343	1	0.520143294	0.583828155	0.247986561	0.562991754	-0.534183069	-0.500158501	-0.527507239
EMP	-0.384170796	-0.295259856	-0.278202577	-0.476301048	-0.213229015	0.454843274	0.425487569	0.358743974	-0.328413022	-0.407334468	-0.489965588	-0.50134988	-0.333232513	-0.403390879	0.359817624	0.47506877	0.543329868	0.474220317	0.541347642	0.520143294	1	0.577056949	0.305682324	0.548247488	-0.51773044	-0.502811388	-0.51246606
SYM	-0.352662605	-0.266699558	-0.272507259	-0.482255945	-0.145908086	0.38304451	0.389130704	0.297930754	-0.336666623	-0.335753356	-0.433901944	-0.452053951	-0.306532877	-0.380595052	0.408385633	0.508516847	0.569277401	0.518548396	0.578541091	0.583828155	0.577056949	1	0.328872596	0.552017671	-0.493684351	-0.475023791	-0.485894606
ANG	-0.170409816	-0.180897056	-0.114546531	-0.196449982	-0.058887275	0.13966291	0.184771856	0.171025614	-0.209169362	-0.173462249	-0.251288952	-0.230259661	-0.207402983	-0.191877515	0.192210617	0.241056122	0.268336653	0.199421475	0.265225802	0.247986561	0.305682324	0.328872596	1	0.28875437	-0.204737949	-0.19239047	-0.213420094
HOPE	-0.368708957	-0.241057818	-0.230193334	-0.437064762	-0.145348955	0.468071178	0.451657859	0.389420089	-0.378111623	-0.440128092	-0.522828417	-0.562266125	-0.398954166	-0.378123349	0.400527844	0.525321047	0.54801516	0.472958129	0.569163548	0.562991754	0.548247488	0.552017671	0.28875437	1	-0.566204307	-0.539959429	-0.57928552
TH1	0.460316153	0.25024311	0.323140467	0.494533863	0.244146594	-0.540488512	-0.48229409	-0.492849568	0.429635765	0.48996994	0.583996763	0.672451565	0.411858261	0.468098056	-0.364680506	-0.488869027	-0.512432733	-0.486910491	-0.527014449	-0.534183069	-0.51773044	-0.493684351	-0.204737949	-0.566204307	1	0.874404016	0.846728667
TH2	0.456302818	0.237698318	0.329231389	0.479478507	0.239900547	-0.503685585	-0.451060746	-0.448236611	0.424997359	0.448641721	0.571458647	0.64900746	0.420615918	0.468637791	-0.336919125	-0.457591922	-0.496023178	-0.479992037	-0.495041426	-0.500158501	-0.502811388	-0.475023791	-0.19239047	-0.539959429	0.874404016	1	0.829796115
TH3	0.464385322	0.253123588	0.336726243	0.5225406	0.244247365	-0.494785174	-0.448705061	-0.472187496	0.440857631	0.530766301	0.610796139	0.725913376	0.442137497	0.466103315	-0.374673802	-0.491658091	-0.500984115	-0.449574218	-0.5255198	-0.527507239	-0.51246606	-0.485894606	-0.213420094	-0.57928552	0.846728667	0.829796115	1
