# Supplementary material for: Anti-roma Bias (Stereotypes, Prejudice, Behavioral Tendencies): A Network Approach Toward Attitude Strength
Source: Front Psychol. 2020 Sep 30;11:2071. doi: 10.3389/fpsyg.2020.02071 (PMC7554240; doi:10.3389/fpsyg.2020.02071)
Supplement: Supplementary file 1 [file Data_Sheet_1.ZIP › Correlation matrices/Cor_ROM_High.csv]

	UND1	UND2	UND3	UND4	UND5	CUL1	CUL2	CUL3	BLA1	BLA2	BLA3	BLA4	BLA5	BLA6	CA1	CA2	CA3	CA4	CA5	CA6	EMP	SYM	ANG	HOPE	TH1	TH2	TH3
UND1	1	0.241647209	0.481719913	0.436395799	0.307970006	-0.357817569	-0.32869478	-0.364297016	0.363627339	0.461617234	0.517510918	0.568189547	0.398523041	0.345139343	-0.306315367	-0.365447759	-0.414248286	-0.29242354	-0.42432757	-0.386668539	-0.446044162	-0.393308366	-0.254749687	-0.415562882	0.503227282	0.516263059	0.535471042
UND2	0.241647209	1	0.274273696	0.456637735	0.093820638	-0.239925768	-0.295043824	-0.216965639	0.363834843	0.291002477	0.410308929	0.433501379	0.352109576	0.319671443	-0.267683942	-0.324640016	-0.361376718	-0.256119487	-0.332208695	-0.262059933	-0.333808116	-0.322331193	-0.263138705	-0.324330948	0.341263327	0.334889766	0.363195002
UND3	0.481719913	0.274273696	1	0.285582697	0.304339354	-0.204924877	-0.238707843	-0.254087532	0.301544482	0.381515671	0.400114866	0.423982451	0.322695902	0.298866212	-0.216996131	-0.285766664	-0.296752919	-0.234382504	-0.298550063	-0.3075113	-0.323434195	-0.296451646	-0.137160195	-0.2593926	0.374649663	0.371528944	0.410664531
UND4	0.436395799	0.456637735	0.285582697	1	0.237590455	-0.458974698	-0.45764463	-0.424643883	0.422125488	0.524805741	0.580729433	0.627646231	0.458019734	0.46358233	-0.343580963	-0.487949134	-0.51735049	-0.461782879	-0.540317198	-0.491111206	-0.540277397	-0.543495999	-0.254795577	-0.505321267	0.612241808	0.620886268	0.651325769
UND5	0.307970006	0.093820638	0.304339354	0.237590455	1	-0.135388101	-0.124077579	-0.19818683	0.11195904	0.268566108	0.245432442	0.285163094	0.187600873	0.170675783	-0.102721375	-0.133060276	-0.174142776	-0.145368176	-0.221077276	-0.241985181	-0.220891192	-0.177890822	-0.083831586	-0.172705577	0.257533829	0.247911247	0.277570202
CUL1	-0.357817569	-0.239925768	-0.204924877	-0.458974698	-0.135388101	1	0.744461682	0.556527601	-0.385916044	-0.39577905	-0.424233257	-0.48824031	-0.390473171	-0.425548328	0.392255034	0.495665481	0.537441742	0.50697568	0.536786451	0.508509263	0.501247251	0.469155457	0.186909681	0.52641699	-0.567365433	-0.542575779	-0.547518679
CUL2	-0.32869478	-0.295043824	-0.238707843	-0.45764463	-0.124077579	0.744461682	1	0.576593653	-0.428083994	-0.392995709	-0.431403696	-0.46894686	-0.386837821	-0.407194922	0.386762823	0.460227737	0.504337178	0.472123577	0.518859042	0.485726223	0.452375648	0.434591909	0.229312875	0.482568712	-0.516241391	-0.478252565	-0.520166358
CUL3	-0.364297016	-0.216965639	-0.254087532	-0.424643883	-0.19818683	0.556527601	0.576593653	1	-0.371391889	-0.491402955	-0.432947748	-0.514385148	-0.407648784	-0.377275178	0.31688472	0.398144718	0.419792555	0.368457528	0.428734645	0.431859738	0.398473131	0.335532435	0.229471079	0.418107812	-0.510606369	-0.466505398	-0.519700314
BLA1	0.363627339	0.363834843	0.301544482	0.422125488	0.11195904	-0.385916044	-0.428083994	-0.371391889	1	0.395168399	0.487224015	0.563192939	0.40601212	0.39152799	-0.373955035	-0.415585467	-0.4552278	-0.404024742	-0.482152532	-0.473757844	-0.415921923	-0.431889924	-0.279311285	-0.465475595	0.525202794	0.522616091	0.547287306
BLA2	0.461617234	0.291002477	0.381515671	0.524805741	0.268566108	-0.39577905	-0.392995709	-0.491402955	0.395168399	1	0.669569087	0.643353808	0.581247477	0.370726829	-0.314726453	-0.423354265	-0.412823204	-0.305993788	-0.442886108	-0.422623003	-0.441763522	-0.379626767	-0.231737499	-0.492640346	0.569262961	0.550169742	0.625707952
BLA3	0.517510918	0.410308929	0.400114866	0.580729433	0.245432442	-0.424233257	-0.431403696	-0.432947748	0.487224015	0.669569087	1	0.719073114	0.662487786	0.42377158	-0.37094981	-0.479111262	-0.512706743	-0.421716835	-0.541687414	-0.522864173	-0.52585521	-0.488586963	-0.275328551	-0.549034556	0.649058329	0.636206101	0.677033225
BLA4	0.568189547	0.433501379	0.423982451	0.627646231	0.285163094	-0.48824031	-0.46894686	-0.514385148	0.563192939	0.643353808	0.719073114	1	0.644200034	0.499350083	-0.44478734	-0.551621098	-0.610666318	-0.487982628	-0.621875354	-0.581732562	-0.564298883	-0.545993782	-0.292803068	-0.661072454	0.745290085	0.730845478	0.781790716
BLA5	0.398523041	0.352109576	0.322695902	0.458019734	0.187600873	-0.390473171	-0.386837821	-0.407648784	0.40601212	0.581247477	0.662487786	0.644200034	1	0.338799275	-0.355379752	-0.415775639	-0.415736468	-0.301849242	-0.472782426	-0.417663951	-0.431910487	-0.37204482	-0.248764955	-0.498156966	0.537236911	0.536195717	0.568756206
BLA6	0.345139343	0.319671443	0.298866212	0.46358233	0.170675783	-0.425548328	-0.407194922	-0.377275178	0.39152799	0.370726829	0.42377158	0.499350083	0.338799275	1	-0.378839671	-0.46808695	-0.50922663	-0.436313359	-0.443526164	-0.46233184	-0.419031802	-0.424313655	-0.228889777	-0.413825654	0.52392604	0.533185666	0.531597482
CA1	-0.306315367	-0.267683942	-0.216996131	-0.343580963	-0.102721375	0.392255034	0.386762823	0.31688472	-0.373955035	-0.314726453	-0.37094981	-0.44478734	-0.355379752	-0.378839671	1	0.646724137	0.618022109	0.479322333	0.570905039	0.543797413	0.437942172	0.462519381	0.260848233	0.451565537	-0.445933895	-0.424782398	-0.484944485
CA2	-0.365447759	-0.324640016	-0.285766664	-0.487949134	-0.133060276	0.495665481	0.460227737	0.398144718	-0.415585467	-0.423354265	-0.479111262	-0.551621098	-0.415775639	-0.46808695	0.646724137	1	0.777837529	0.591318116	0.700362624	0.662441725	0.544794793	0.554988137	0.28225087	0.581318694	-0.580748907	-0.566044853	-0.57451893
CA3	-0.414248286	-0.361376718	-0.296752919	-0.51735049	-0.174142776	0.537441742	0.504337178	0.419792555	-0.4552278	-0.412823204	-0.512706743	-0.610666318	-0.415736468	-0.50922663	0.618022109	0.777837529	1	0.678688436	0.770263507	0.732340302	0.600637074	0.631645905	0.342439922	0.622377068	-0.622612114	-0.61822468	-0.627588828
CA4	-0.29242354	-0.256119487	-0.234382504	-0.461782879	-0.145368176	0.50697568	0.472123577	0.368457528	-0.404024742	-0.305993788	-0.421716835	-0.487982628	-0.301849242	-0.436313359	0.479322333	0.591318116	0.678688436	1	0.641663041	0.688645501	0.541254338	0.555927472	0.242121985	0.514360298	-0.544798161	-0.555886034	-0.520964065
CA5	-0.42432757	-0.332208695	-0.298550063	-0.540317198	-0.221077276	0.536786451	0.518859042	0.428734645	-0.482152532	-0.442886108	-0.541687414	-0.621875354	-0.472782426	-0.443526164	0.570905039	0.700362624	0.770263507	0.641663041	1	0.808839859	0.613717718	0.642962518	0.336686385	0.624119265	-0.628253387	-0.599479226	-0.648037754
CA6	-0.386668539	-0.262059933	-0.3075113	-0.491111206	-0.241985181	0.508509263	0.485726223	0.431859738	-0.473757844	-0.422623003	-0.522864173	-0.581732562	-0.417663951	-0.46233184	0.543797413	0.662441725	0.732340302	0.688645501	0.808839859	1	0.565422572	0.636031964	0.329048764	0.60704204	-0.619719703	-0.598188407	-0.634056409
EMP	-0.446044162	-0.333808116	-0.323434195	-0.540277397	-0.220891192	0.501247251	0.452375648	0.398473131	-0.415921923	-0.441763522	-0.52585521	-0.564298883	-0.431910487	-0.419031802	0.437942172	0.544794793	0.600637074	0.541254338	0.613717718	0.565422572	1	0.580891544	0.381100253	0.573388177	-0.576165742	-0.607813582	-0.60007835
SYM	-0.393308366	-0.322331193	-0.296451646	-0.543495999	-0.177890822	0.469155457	0.434591909	0.335532435	-0.431889924	-0.379626767	-0.488586963	-0.545993782	-0.37204482	-0.424313655	0.462519381	0.554988137	0.631645905	0.555927472	0.642962518	0.636031964	0.580891544	1	0.377539573	0.588762927	-0.575108866	-0.571152651	-0.588732595
ANG	-0.254749687	-0.263138705	-0.137160195	-0.254795577	-0.083831586	0.186909681	0.229312875	0.229471079	-0.279311285	-0.231737499	-0.275328551	-0.292803068	-0.248764955	-0.228889777	0.260848233	0.28225087	0.342439922	0.242121985	0.336686385	0.329048764	0.381100253	0.377539573	1	0.320001408	-0.271380595	-0.278308807	-0.305971563
HOPE	-0.415562882	-0.324330948	-0.2593926	-0.505321267	-0.172705577	0.52641699	0.482568712	0.418107812	-0.465475595	-0.492640346	-0.549034556	-0.661072454	-0.498156966	-0.413825654	0.451565537	0.581318694	0.622377068	0.514360298	0.624119265	0.60704204	0.573388177	0.588762927	0.320001408	1	-0.626821239	-0.622875471	-0.65713128
TH1	0.503227282	0.341263327	0.374649663	0.612241808	0.257533829	-0.567365433	-0.516241391	-0.510606369	0.525202794	0.569262961	0.649058329	0.745290085	0.537236911	0.52392604	-0.445933895	-0.580748907	-0.622612114	-0.544798161	-0.628253387	-0.619719703	-0.576165742	-0.575108866	-0.271380595	-0.626821239	1	0.903755622	0.876579155
TH2	0.516263059	0.334889766	0.371528944	0.620886268	0.247911247	-0.542575779	-0.478252565	-0.466505398	0.522616091	0.550169742	0.636206101	0.730845478	0.536195717	0.533185666	-0.424782398	-0.566044853	-0.61822468	-0.555886034	-0.599479226	-0.598188407	-0.607813582	-0.571152651	-0.278308807	-0.622875471	0.903755622	1	0.871565651
TH3	0.535471042	0.363195002	0.410664531	0.651325769	0.277570202	-0.547518679	-0.520166358	-0.519700314	0.547287306	0.625707952	0.677033225	0.781790716	0.568756206	0.531597482	-0.484944485	-0.57451893	-0.627588828	-0.520964065	-0.648037754	-0.634056409	-0.60007835	-0.588732595	-0.305971563	-0.65713128	0.876579155	0.871565651	1
