# Supplementary material for: Anti-roma Bias (Stereotypes, Prejudice, Behavioral Tendencies): A Network Approach Toward Attitude Strength
Source: Front Psychol. 2020 Sep 30;11:2071. doi: 10.3389/fpsyg.2020.02071 (PMC7554240; doi:10.3389/fpsyg.2020.02071)
Supplement: Supplementary file 1 [file Data_Sheet_1.ZIP › Correlation matrices/Cor_SK_Low.csv]

	UND1	UND2	UND3	UND4	UND5	CUL1	CUL2	CUL3	BLA1	BLA2	BLA3	BLA4	BLA5	BLA6	CA1	CA2	CA3	CA4	CA5	CA6	EMP	SYM	ANG	HOPE	TH1	TH2	TH3
UND1	1	0.189504755	0.450427999	0.223012568	0.405456163	-0.002684727	-0.007686279	0.060574951	0.089527312	0.29307327	0.245754146	0.300047891	0.237781201	-0.060144157	-0.17889863	-0.094352156	-0.09969174	0.0188614	-0.101403979	-0.14716188	0.022129021	-0.054957971	-0.012154545	0.006535787	0.144338225	0.166580314	0.183688017
UND2	0.189504755	1	0.311155292	0.612056499	0.257331779	0.142974707	0.080410874	0.041353356	0.199548977	0.188478443	0.25038914	0.297125067	0.249426273	0.069113704	-0.306058333	-0.270499133	-0.246855322	-0.121443741	-0.280010653	-0.339355225	-0.216598526	-0.348866679	-0.26399549	-0.23951721	0.197765235	0.270694674	0.259278493
UND3	0.450427999	0.311155292	1	0.355134105	0.492573439	-0.038794604	-0.126132626	0.01602044	0.134425241	0.350807436	0.361525241	0.389427651	0.374374457	-0.084357165	-0.233637769	-0.190239788	-0.190962332	-0.048204894	-0.230869483	-0.229226268	-0.162302904	-0.251702951	-0.103093539	-0.180110325	0.236133396	0.240238784	0.2747376
UND4	0.223012568	0.612056499	0.355134105	1	0.315580127	0.049550842	0.033663989	0.053223449	0.222005725	0.203585531	0.293071084	0.342568937	0.273623813	0.067841636	-0.303551061	-0.284867674	-0.271306031	-0.116887119	-0.332212863	-0.340384799	-0.29219152	-0.389607599	-0.296907865	-0.273735876	0.224195073	0.284291689	0.274331897
UND5	0.405456163	0.257331779	0.492573439	0.315580127	1	0.028911841	-0.030005679	0.110038312	0.132731469	0.329936541	0.3218103	0.427665615	0.254112407	0.106495877	-0.266025715	-0.091307303	-0.138377548	-0.086954594	-0.163884822	-0.186061728	-0.063482927	-0.19885494	-0.119587364	-0.203854737	0.364126461	0.40851761	0.415262313
CUL1	-0.002684727	0.142974707	-0.038794604	0.049550842	0.028911841	1	0.601539108	0.40095264	0.061356712	0.062494901	0.117362242	0.074908141	-0.033935398	0.170399334	-0.097981063	-0.075375127	-0.134792562	-0.186372794	-0.09049746	-0.092788594	-0.145602705	-0.153107321	-0.187165086	-0.205239821	0.215014626	0.247223896	0.094180106
CUL2	-0.007686279	0.080410874	-0.126132626	0.033663989	-0.030005679	0.601539108	1	0.318112451	0.066137966	-0.051786191	0.032296396	0.007009674	-0.120466822	0.166881905	-0.141289493	-0.074694756	-0.111080082	-0.152310571	-0.021417468	-0.029283052	-0.128747467	-0.095237234	-0.145778105	-0.14221512	0.156696207	0.131904894	0.046019019
CUL3	0.060574951	0.041353356	0.01602044	0.053223449	0.110038312	0.40095264	0.318112451	1	-0.107564827	0.142514649	0.221862771	0.213118951	0.068442702	0.038367743	-0.1221718	0.01367052	-0.059681525	-0.079880348	-0.028110743	-0.012881907	-0.077115719	-0.10566519	-0.109852529	-0.12650695	0.221281562	0.241158675	0.149240015
BLA1	0.089527312	0.199548977	0.134425241	0.222005725	0.132731469	0.061356712	0.066137966	-0.107564827	1	0.064044127	0.100395051	0.176195957	0.072170236	0.082025035	-0.050157904	-0.094287259	-0.096114544	-0.024725315	-0.068821917	-0.075976902	-0.163677972	-0.131719434	-0.109638313	-0.11116343	0.051302369	0.054518002	0.138627992
BLA2	0.29307327	0.188478443	0.350807436	0.203585531	0.329936541	0.062494901	-0.051786191	0.142514649	0.064044127	1	0.508898417	0.431758583	0.47239233	-0.045647968	-0.178890715	-0.089616179	-0.101510367	0.004760977	-0.127492179	-0.188198244	-0.107526708	-0.223840415	-0.178316135	-0.160408373	0.320417578	0.364295193	0.367900076
BLA3	0.245754146	0.25038914	0.361525241	0.293071084	0.3218103	0.117362242	0.032296396	0.221862771	0.100395051	0.508898417	1	0.446979821	0.531161308	-0.031185349	-0.24454693	-0.101752788	-0.145779801	-0.010646357	-0.137620417	-0.237459762	-0.194035371	-0.223843611	-0.189514428	-0.172961923	0.319102122	0.349238566	0.337526091
BLA4	0.300047891	0.297125067	0.389427651	0.342568937	0.427665615	0.074908141	0.007009674	0.213118951	0.176195957	0.431758583	0.446979821	1	0.421067558	0.052158753	-0.337544975	-0.168535467	-0.257034031	-0.116975258	-0.258232436	-0.320289811	-0.167765504	-0.255127735	-0.256978855	-0.297828511	0.451923936	0.505066027	0.568393206
BLA5	0.237781201	0.249426273	0.374374457	0.273623813	0.254112407	-0.033935398	-0.120466822	0.068442702	0.072170236	0.47239233	0.531161308	0.421067558	1	-0.057142829	-0.224627528	-0.120797561	-0.12074289	0.017246317	-0.187636584	-0.25645218	-0.103881111	-0.19358291	-0.206902844	-0.106706237	0.181106706	0.203220415	0.27927789
BLA6	-0.060144157	0.069113704	-0.084357165	0.067841636	0.106495877	0.170399334	0.166881905	0.038367743	0.082025035	-0.045647968	-0.031185349	0.052158753	-0.057142829	1	-0.094652658	-0.055381893	-0.131494109	-0.183086609	-0.125421513	-0.018406165	-0.161767918	-0.099773438	-0.124725632	-0.14305367	0.161234696	0.177758359	0.178624256
CA1	-0.17889863	-0.306058333	-0.233637769	-0.303551061	-0.266025715	-0.097981063	-0.141289493	-0.1221718	-0.050157904	-0.178890715	-0.24454693	-0.337544975	-0.224627528	-0.094652658	1	0.454890699	0.515972674	0.268358151	0.502404472	0.490841654	0.197730473	0.301075812	0.246292287	0.236839471	-0.188894801	-0.206310759	-0.207151913
CA2	-0.094352156	-0.270499133	-0.190239788	-0.284867674	-0.091307303	-0.075375127	-0.074694756	0.01367052	-0.094287259	-0.089616179	-0.101752788	-0.168535467	-0.120797561	-0.055381893	0.454890699	1	0.470179952	0.186559986	0.396234954	0.436837826	0.174643111	0.289966801	0.164576968	0.124166144	-0.091024071	-0.085940608	-0.130457055
CA3	-0.09969174	-0.246855322	-0.190962332	-0.271306031	-0.138377548	-0.134792562	-0.111080082	-0.059681525	-0.096114544	-0.101510367	-0.145779801	-0.257034031	-0.12074289	-0.131494109	0.515972674	0.470179952	1	0.336772201	0.555198112	0.512012731	0.226207873	0.341550419	0.186761364	0.225601628	-0.107881358	-0.158998193	-0.164929345
CA4	0.0188614	-0.121443741	-0.048204894	-0.116887119	-0.086954594	-0.186372794	-0.152310571	-0.079880348	-0.024725315	0.004760977	-0.010646357	-0.116975258	0.017246317	-0.183086609	0.268358151	0.186559986	0.336772201	1	0.388209597	0.391133942	0.249036837	0.337336188	0.136288738	0.194032396	-0.181666424	-0.162019812	-0.081943408
CA5	-0.101403979	-0.280010653	-0.230869483	-0.332212863	-0.163884822	-0.09049746	-0.021417468	-0.028110743	-0.068821917	-0.127492179	-0.137620417	-0.258232436	-0.187636584	-0.125421513	0.502404472	0.396234954	0.555198112	0.388209597	1	0.568104526	0.296708561	0.395143319	0.245910199	0.270235971	-0.154589415	-0.188827548	-0.226131713
CA6	-0.14716188	-0.339355225	-0.229226268	-0.340384799	-0.186061728	-0.092788594	-0.029283052	-0.012881907	-0.075976902	-0.188198244	-0.237459762	-0.320289811	-0.25645218	-0.018406165	0.490841654	0.436837826	0.512012731	0.391133942	0.568104526	1	0.202322684	0.374328126	0.269818902	0.210159114	-0.162637427	-0.22892017	-0.223842872
EMP	0.022129021	-0.216598526	-0.162302904	-0.29219152	-0.063482927	-0.145602705	-0.128747467	-0.077115719	-0.163677972	-0.107526708	-0.194035371	-0.167765504	-0.103881111	-0.161767918	0.197730473	0.174643111	0.226207873	0.249036837	0.296708561	0.202322684	1	0.559462427	0.266759312	0.339790178	-0.188890812	-0.187129365	-0.156674199
SYM	-0.054957971	-0.348866679	-0.251702951	-0.389607599	-0.19885494	-0.153107321	-0.095237234	-0.10566519	-0.131719434	-0.223840415	-0.223843611	-0.255127735	-0.19358291	-0.099773438	0.301075812	0.289966801	0.341550419	0.337336188	0.395143319	0.374328126	0.559462427	1	0.409107587	0.343619677	-0.274413602	-0.290493448	-0.260030553
ANG	-0.012154545	-0.26399549	-0.103093539	-0.296907865	-0.119587364	-0.187165086	-0.145778105	-0.109852529	-0.109638313	-0.178316135	-0.189514428	-0.256978855	-0.206902844	-0.124725632	0.246292287	0.164576968	0.186761364	0.136288738	0.245910199	0.269818902	0.266759312	0.409107587	1	0.345551527	-0.184730561	-0.200055592	-0.196960331
HOPE	0.006535787	-0.23951721	-0.180110325	-0.273735876	-0.203854737	-0.205239821	-0.14221512	-0.12650695	-0.11116343	-0.160408373	-0.172961923	-0.297828511	-0.106706237	-0.14305367	0.236839471	0.124166144	0.225601628	0.194032396	0.270235971	0.210159114	0.339790178	0.343619677	0.345551527	1	-0.29288206	-0.27711967	-0.238464425
TH1	0.144338225	0.197765235	0.236133396	0.224195073	0.364126461	0.215014626	0.156696207	0.221281562	0.051302369	0.320417578	0.319102122	0.451923936	0.181106706	0.161234696	-0.188894801	-0.091024071	-0.107881358	-0.181666424	-0.154589415	-0.162637427	-0.188890812	-0.274413602	-0.184730561	-0.29288206	1	0.784077259	0.67296008
TH2	0.166580314	0.270694674	0.240238784	0.284291689	0.40851761	0.247223896	0.131904894	0.241158675	0.054518002	0.364295193	0.349238566	0.505066027	0.203220415	0.177758359	-0.206310759	-0.085940608	-0.158998193	-0.162019812	-0.188827548	-0.22892017	-0.187129365	-0.290493448	-0.200055592	-0.27711967	0.784077259	1	0.743379705
TH3	0.183688017	0.259278493	0.2747376	0.274331897	0.415262313	0.094180106	0.046019019	0.149240015	0.138627992	0.367900076	0.337526091	0.568393206	0.27927789	0.178624256	-0.207151913	-0.130457055	-0.164929345	-0.081943408	-0.226131713	-0.223842872	-0.156674199	-0.260030553	-0.196960331	-0.238464425	0.67296008	0.743379705	1
