# Supplementary material for: Anti-roma Bias (Stereotypes, Prejudice, Behavioral Tendencies): A Network Approach Toward Attitude Strength
Source: Front Psychol. 2020 Sep 30;11:2071. doi: 10.3389/fpsyg.2020.02071 (PMC7554240; doi:10.3389/fpsyg.2020.02071)
Supplement: Supplementary file 1 [file Data_Sheet_1.ZIP › Correlation matrices/Cor_IRE_High.csv]

	UND1	UND2	UND3	UND4	UND5	CUL1	CUL2	CUL3	BLA1	BLA2	BLA3	BLA4	BLA5	BLA6	CA1	CA2	CA3	CA4	CA5	CA6	EMP	SYM	ANG	HOPE	TH1	TH2	TH3
UND1	1	0.119571708	0.473203581	0.143090867	0.216242536	0.14563362	0.047358899	0.165967842	0.109965857	0.412589608	0.401956418	0.448164583	0.419243027	0.162684543	-0.231560989	-0.148348976	-0.161318233	-0.178671821	-0.16039367	-0.156387948	-0.195645243	-0.202911341	-0.19154697	-0.074249142	0.31916618	0.34260863	0.293806162
UND2	0.119571708	1	0.252272432	0.397648629	-0.312765964	0.265714747	0.311580846	0.408000775	0.448017558	0.084397609	0.199582429	0.192368707	0.098945179	0.275733212	-0.344011022	-0.327494177	-0.357808121	-0.279906751	-0.357778871	-0.378633757	-0.392939169	-0.359457026	-0.404872972	-0.201184075	0.130143925	0.146629707	0.075752509
UND3	0.473203581	0.252272432	1	0.330702246	0.001372841	0.225039087	0.190440605	0.3140942	0.342605146	0.453103031	0.582690341	0.501366425	0.445483857	0.2513522	-0.412365834	-0.281085512	-0.342399144	-0.337952812	-0.291077302	-0.289687276	-0.393295976	-0.374731465	-0.38744559	-0.226309275	0.341207217	0.363108607	0.284325773
UND4	0.143090867	0.397648629	0.330702246	1	-0.207389735	0.554001314	0.482187523	0.650288499	0.53283221	0.21308	0.329091903	0.361515062	0.27783587	0.472877071	-0.561433198	-0.492639055	-0.572780512	-0.523325036	-0.556459982	-0.526014594	-0.550319877	-0.559956156	-0.531845976	-0.518504985	0.34363571	0.334477317	0.291410578
UND5	0.216242536	-0.312765964	0.001372841	-0.207389735	1	-0.075399474	-0.116989852	-0.174463172	-0.236642694	0.203034556	0.085611061	0.133861841	0.147654316	0.019487334	0.105478235	0.245341124	0.196965045	0.091227308	0.209452386	0.253724718	0.145396002	0.128372582	0.13924084	0.168756164	0.159211203	0.134458303	0.173924155
CUL1	0.14563362	0.265714747	0.225039087	0.554001314	-0.075399474	1	0.52131641	0.624482758	0.54555223	0.245315758	0.311456407	0.336356349	0.299689553	0.489740114	-0.448903591	-0.361495778	-0.431933403	-0.458413171	-0.433733368	-0.38623298	-0.48331974	-0.493325605	-0.431753886	-0.422158247	0.416286875	0.397861253	0.379093598
CUL2	0.047358899	0.311580846	0.190440605	0.482187523	-0.116989852	0.52131641	1	0.605198995	0.432361807	0.224750961	0.278317748	0.201840514	0.231809292	0.380034816	-0.39598498	-0.340902908	-0.392169392	-0.385704225	-0.356159577	-0.373694916	-0.423445122	-0.406787986	-0.455026373	-0.383635362	0.283014443	0.288219901	0.223623244
CUL3	0.165967842	0.408000775	0.3140942	0.650288499	-0.174463172	0.624482758	0.605198995	1	0.571622955	0.304446822	0.380291924	0.349320624	0.34604658	0.484615249	-0.582492204	-0.489725931	-0.598214234	-0.532737324	-0.523380392	-0.54494811	-0.611382177	-0.629201726	-0.574570647	-0.495864855	0.364150542	0.355381346	0.299496423
BLA1	0.109965857	0.448017558	0.342605146	0.53283221	-0.236642694	0.54555223	0.432361807	0.571622955	1	0.2199386	0.361053134	0.396444715	0.318338131	0.472711135	-0.53121447	-0.398125892	-0.467091575	-0.434063112	-0.450243793	-0.487425879	-0.495322908	-0.469819311	-0.496566812	-0.413391281	0.322395585	0.352062388	0.309087757
BLA2	0.412589608	0.084397609	0.453103031	0.21308	0.203034556	0.245315758	0.224750961	0.304446822	0.2199386	1	0.536928657	0.523066998	0.520771461	0.222508274	-0.28719691	-0.140840701	-0.237455551	-0.296407235	-0.19383972	-0.188905501	-0.309533913	-0.320043909	-0.347685008	-0.249406129	0.43891049	0.458801615	0.3647959
BLA3	0.401956418	0.199582429	0.582690341	0.329091903	0.085611061	0.311456407	0.278317748	0.380291924	0.361053134	0.536928657	1	0.564066577	0.563525244	0.328209652	-0.400674195	-0.265153306	-0.324270509	-0.321858197	-0.301735367	-0.291429963	-0.382694032	-0.413034172	-0.37297687	-0.321122942	0.435509222	0.421893178	0.434574916
BLA4	0.448164583	0.192368707	0.501366425	0.361515062	0.133861841	0.336356349	0.201840514	0.349320624	0.396444715	0.523066998	0.564066577	1	0.536841281	0.362967539	-0.39729001	-0.305951616	-0.308561603	-0.329715162	-0.305426567	-0.262037557	-0.389745591	-0.394349788	-0.346980551	-0.310599322	0.533828526	0.547661	0.537657833
BLA5	0.419243027	0.098945179	0.445483857	0.27783587	0.147654316	0.299689553	0.231809292	0.34604658	0.318338131	0.520771461	0.563525244	0.536841281	1	0.331935095	-0.352065469	-0.263579991	-0.287244665	-0.30982166	-0.262401764	-0.279076826	-0.351815814	-0.339184806	-0.336448014	-0.283098415	0.435156339	0.465209583	0.464843822
BLA6	0.162684543	0.275733212	0.2513522	0.472877071	0.019487334	0.489740114	0.380034816	0.484615249	0.472711135	0.222508274	0.328209652	0.362967539	0.331935095	1	-0.426258841	-0.337060987	-0.369576715	-0.4050745	-0.346608534	-0.347420743	-0.430636256	-0.460003653	-0.470252928	-0.377809918	0.407650351	0.420475574	0.358529421
CA1	-0.231560989	-0.344011022	-0.412365834	-0.561433198	0.105478235	-0.448903591	-0.39598498	-0.582492204	-0.53121447	-0.28719691	-0.400674195	-0.39729001	-0.352065469	-0.426258841	1	0.650743181	0.737977552	0.611898492	0.700822521	0.658128463	0.636058962	0.637094348	0.606693696	0.509089686	-0.328247146	-0.317974458	-0.290566557
CA2	-0.148348976	-0.327494177	-0.281085512	-0.492639055	0.245341124	-0.361495778	-0.340902908	-0.489725931	-0.398125892	-0.140840701	-0.265153306	-0.305951616	-0.263579991	-0.337060987	0.650743181	1	0.692251438	0.49727968	0.657747116	0.565032895	0.577349234	0.565984403	0.542479526	0.510325897	-0.153157564	-0.171697231	-0.170178963
CA3	-0.161318233	-0.357808121	-0.342399144	-0.572780512	0.196965045	-0.431933403	-0.392169392	-0.598214234	-0.467091575	-0.237455551	-0.324270509	-0.308561603	-0.287244665	-0.369576715	0.737977552	0.692251438	1	0.661948902	0.76598994	0.742759248	0.677112215	0.668580819	0.666422662	0.616019916	-0.25219987	-0.222266736	-0.220015262
CA4	-0.178671821	-0.279906751	-0.337952812	-0.523325036	0.091227308	-0.458413171	-0.385704225	-0.532737324	-0.434063112	-0.296407235	-0.321858197	-0.329715162	-0.30982166	-0.4050745	0.611898492	0.49727968	0.661948902	1	0.62849466	0.655852764	0.610066653	0.622910003	0.59192107	0.558312158	-0.345566034	-0.320108845	-0.270364748
CA5	-0.16039367	-0.357778871	-0.291077302	-0.556459982	0.209452386	-0.433733368	-0.356159577	-0.523380392	-0.450243793	-0.19383972	-0.301735367	-0.305426567	-0.262401764	-0.346608534	0.700822521	0.657747116	0.76598994	0.62849466	1	0.75825763	0.661105215	0.647795292	0.613938083	0.583265258	-0.18823014	-0.18499238	-0.155927417
CA6	-0.156387948	-0.378633757	-0.289687276	-0.526014594	0.253724718	-0.38623298	-0.373694916	-0.54494811	-0.487425879	-0.188905501	-0.291429963	-0.262037557	-0.279076826	-0.347420743	0.658128463	0.565032895	0.742759248	0.655852764	0.75825763	1	0.617115044	0.613664107	0.582100242	0.528262343	-0.212575846	-0.187779818	-0.190964727
EMP	-0.195645243	-0.392939169	-0.393295976	-0.550319877	0.145396002	-0.48331974	-0.423445122	-0.611382177	-0.495322908	-0.309533913	-0.382694032	-0.389745591	-0.351815814	-0.430636256	0.636058962	0.577349234	0.677112215	0.610066653	0.661105215	0.617115044	1	0.847106735	0.72752753	0.685283711	-0.281769848	-0.292619215	-0.215753082
SYM	-0.202911341	-0.359457026	-0.374731465	-0.559956156	0.128372582	-0.493325605	-0.406787986	-0.629201726	-0.469819311	-0.320043909	-0.413034172	-0.394349788	-0.339184806	-0.460003653	0.637094348	0.565984403	0.668580819	0.622910003	0.647795292	0.613664107	0.847106735	1	0.723956039	0.677821142	-0.309632317	-0.303608477	-0.276320415
ANG	-0.19154697	-0.404872972	-0.38744559	-0.531845976	0.13924084	-0.431753886	-0.455026373	-0.574570647	-0.496566812	-0.347685008	-0.37297687	-0.346980551	-0.336448014	-0.470252928	0.606693696	0.542479526	0.666422662	0.59192107	0.613938083	0.582100242	0.72752753	0.723956039	1	0.634622563	-0.272037452	-0.296605338	-0.197620139
HOPE	-0.074249142	-0.201184075	-0.226309275	-0.518504985	0.168756164	-0.422158247	-0.383635362	-0.495864855	-0.413391281	-0.249406129	-0.321122942	-0.310599322	-0.283098415	-0.377809918	0.509089686	0.510325897	0.616019916	0.558312158	0.583265258	0.528262343	0.685283711	0.677821142	0.634622563	1	-0.236379991	-0.206947732	-0.184670418
TH1	0.31916618	0.130143925	0.341207217	0.34363571	0.159211203	0.416286875	0.283014443	0.364150542	0.322395585	0.43891049	0.435509222	0.533828526	0.435156339	0.407650351	-0.328247146	-0.153157564	-0.25219987	-0.345566034	-0.18823014	-0.212575846	-0.281769848	-0.309632317	-0.272037452	-0.236379991	1	0.870737095	0.808769893
TH2	0.34260863	0.146629707	0.363108607	0.334477317	0.134458303	0.397861253	0.288219901	0.355381346	0.352062388	0.458801615	0.421893178	0.547661	0.465209583	0.420475574	-0.317974458	-0.171697231	-0.222266736	-0.320108845	-0.18499238	-0.187779818	-0.292619215	-0.303608477	-0.296605338	-0.206947732	0.870737095	1	0.803194934
TH3	0.293806162	0.075752509	0.284325773	0.291410578	0.173924155	0.379093598	0.223623244	0.299496423	0.309087757	0.3647959	0.434574916	0.537657833	0.464843822	0.358529421	-0.290566557	-0.170178963	-0.220015262	-0.270364748	-0.155927417	-0.190964727	-0.215753082	-0.276320415	-0.197620139	-0.184670418	0.808769893	0.803194934	1
