# Supplementary material for: Anti-roma Bias (Stereotypes, Prejudice, Behavioral Tendencies): A Network Approach Toward Attitude Strength
Source: Front Psychol. 2020 Sep 30;11:2071. doi: 10.3389/fpsyg.2020.02071 (PMC7554240; doi:10.3389/fpsyg.2020.02071)
Supplement: Supplementary file 1 [file Data_Sheet_1.ZIP › Correlation matrices/Cor_IRE_Full.csv]

	UND1	UND2	UND3	UND4	UND5	CUL1	CUL2	CUL3	BLA1	BLA2	BLA3	BLA4	BLA5	BLA6	CA1	CA2	CA3	CA4	CA5	CA6	EMP	SYM	ANG	HOPE	TH1	TH2	TH3
UND1	1	0.065671446	0.410428813	0.11131699	0.207112794	0.133335927	0.025354477	0.115358537	0.081854705	0.401304769	0.397262643	0.437023695	0.378571426	0.155442791	-0.214914124	-0.121622932	-0.134901023	-0.162950793	-0.116241155	-0.11797221	-0.172344925	-0.192457397	-0.166341895	-0.074572152	0.344614036	0.357908597	0.33757077
UND2	0.065671446	1	0.237603456	0.390933793	-0.360972695	0.232749338	0.288896525	0.372373282	0.403187794	0.08137753	0.164312956	0.139314355	0.066708022	0.245871507	-0.339373346	-0.345075263	-0.341349707	-0.270353071	-0.351610054	-0.36863602	-0.414754338	-0.379341399	-0.416193243	-0.255447587	0.075864642	0.076992333	0.045233662
UND3	0.410428813	0.237603456	1	0.286369506	-0.037878518	0.151154053	0.166138905	0.249067474	0.266736599	0.38010667	0.52468652	0.44165364	0.379397218	0.165408859	-0.319566684	-0.225619399	-0.266126757	-0.284713991	-0.258557925	-0.229173563	-0.334774286	-0.334709351	-0.330913192	-0.224432305	0.293300389	0.293134085	0.273487888
UND4	0.11131699	0.390933793	0.286369506	1	-0.241923473	0.492863937	0.442758926	0.58105477	0.472417989	0.164853945	0.290830003	0.255255392	0.198009705	0.391345549	-0.493553869	-0.403687391	-0.499897151	-0.451169409	-0.488626239	-0.455197774	-0.499796341	-0.515797769	-0.518589197	-0.479742105	0.241058771	0.194499584	0.185941868
UND5	0.207112794	-0.360972695	-0.037878518	-0.241923473	1	-0.076900917	-0.123432717	-0.171677569	-0.237612613	0.1780768	0.083925678	0.162243083	0.137931287	-0.025893185	0.147821801	0.242462445	0.197978004	0.114175047	0.228115758	0.247859307	0.18317427	0.148098855	0.200997595	0.183988611	0.162157168	0.158812316	0.188952706
CUL1	0.133335927	0.232749338	0.151154053	0.492863937	-0.076900917	1	0.515122283	0.594627278	0.457533422	0.254514736	0.284925097	0.315528105	0.24431327	0.415649945	-0.429490831	-0.327171058	-0.396434436	-0.414714467	-0.344556993	-0.339292107	-0.453016577	-0.481931025	-0.387540471	-0.416486318	0.349341057	0.317199073	0.308922309
CUL2	0.025354477	0.288896525	0.166138905	0.442758926	-0.123432717	0.515122283	1	0.597145074	0.378000677	0.153970664	0.203785416	0.16868211	0.14193153	0.336143646	-0.362778951	-0.297243293	-0.366702363	-0.367327822	-0.348746481	-0.336382499	-0.406520974	-0.404273897	-0.403994238	-0.389885076	0.185938644	0.181133475	0.144989805
CUL3	0.115358537	0.372373282	0.249067474	0.58105477	-0.171677569	0.594627278	0.597145074	1	0.473470386	0.2464985	0.310252594	0.323700126	0.262546946	0.393324288	-0.494250579	-0.426645781	-0.511430693	-0.470868806	-0.465315025	-0.467885968	-0.573845768	-0.596311273	-0.529568411	-0.496547454	0.292758088	0.286450715	0.241518561
BLA1	0.081854705	0.403187794	0.266736599	0.472417989	-0.237612613	0.457533422	0.378000677	0.473470386	1	0.215486594	0.316905975	0.311785164	0.254900289	0.38120083	-0.449506146	-0.329140707	-0.401599453	-0.360988212	-0.365338959	-0.398909176	-0.43530414	-0.414908709	-0.426115224	-0.388613755	0.243643513	0.247892331	0.230781849
BLA2	0.401304769	0.08137753	0.38010667	0.164853945	0.1780768	0.254514736	0.153970664	0.2464985	0.215486594	1	0.510260477	0.507437903	0.452338972	0.217450805	-0.237927434	-0.109822991	-0.207944035	-0.258193817	-0.147213605	-0.142114363	-0.268851235	-0.287576213	-0.278694588	-0.232917455	0.448871542	0.438206156	0.408169062
BLA3	0.397262643	0.164312956	0.52468652	0.290830003	0.083925678	0.284925097	0.203785416	0.310252594	0.316905975	0.510260477	1	0.554726519	0.545211429	0.265514098	-0.340216365	-0.235186855	-0.2709723	-0.284693538	-0.246230416	-0.23591946	-0.328366589	-0.364464626	-0.326204687	-0.294415724	0.427929627	0.420838524	0.426043916
BLA4	0.437023695	0.139314355	0.44165364	0.255255392	0.162243083	0.315528105	0.16868211	0.323700126	0.311785164	0.507437903	0.554726519	1	0.520192216	0.270572184	-0.309816609	-0.233613442	-0.22159207	-0.269862457	-0.221490521	-0.182559432	-0.330215973	-0.355005197	-0.291136023	-0.293426696	0.523430661	0.521205849	0.531402553
BLA5	0.378571426	0.066708022	0.379397218	0.198009705	0.137931287	0.24431327	0.14193153	0.262546946	0.254900289	0.452338972	0.545211429	0.520192216	1	0.249222697	-0.239766694	-0.168995515	-0.185621587	-0.212524481	-0.156131758	-0.158836771	-0.251947605	-0.261245297	-0.237589047	-0.219535838	0.381635712	0.422024054	0.398521847
BLA6	0.155442791	0.245871507	0.165408859	0.391345549	-0.025893185	0.415649945	0.336143646	0.393324288	0.38120083	0.217450805	0.265514098	0.270572184	0.249222697	1	-0.379758332	-0.259230311	-0.329765813	-0.349719994	-0.297039656	-0.313303595	-0.38602329	-0.415787162	-0.406667016	-0.367579607	0.320953864	0.322504067	0.298656586
CA1	-0.214914124	-0.339373346	-0.319566684	-0.493553869	0.147821801	-0.429490831	-0.362778951	-0.494250579	-0.449506146	-0.237927434	-0.340216365	-0.309816609	-0.239766694	-0.379758332	1	0.596311771	0.71308102	0.582897977	0.630197952	0.626604875	0.593980099	0.608235474	0.576562731	0.507990226	-0.28102828	-0.248916609	-0.238853714
CA2	-0.121622932	-0.345075263	-0.225619399	-0.403687391	0.242462445	-0.327171058	-0.297243293	-0.426645781	-0.329140707	-0.109822991	-0.235186855	-0.233613442	-0.168995515	-0.259230311	0.596311771	1	0.634139817	0.438591279	0.600479039	0.550454662	0.524321024	0.510905855	0.485691773	0.463013239	-0.107818499	-0.099316105	-0.094415539
CA3	-0.134901023	-0.341349707	-0.266126757	-0.499897151	0.197978004	-0.396434436	-0.366702363	-0.511430693	-0.401599453	-0.207944035	-0.2709723	-0.22159207	-0.185621587	-0.329765813	0.71308102	0.634139817	1	0.60633937	0.693564384	0.689446241	0.617525848	0.60635712	0.594260442	0.568700356	-0.198865636	-0.16524491	-0.17275622
CA4	-0.162950793	-0.270353071	-0.284713991	-0.451169409	0.114175047	-0.414714467	-0.367327822	-0.470868806	-0.360988212	-0.258193817	-0.284693538	-0.269862457	-0.212524481	-0.349719994	0.582897977	0.438591279	0.60633937	1	0.581917292	0.603842155	0.571781334	0.597321603	0.538096922	0.505253326	-0.28599451	-0.24534802	-0.225044843
CA5	-0.116241155	-0.351610054	-0.258557925	-0.488626239	0.228115758	-0.344556993	-0.348746481	-0.465315025	-0.365338959	-0.147213605	-0.246230416	-0.221490521	-0.156131758	-0.297039656	0.630197952	0.600479039	0.693564384	0.581917292	1	0.700048763	0.599165162	0.604835509	0.569500291	0.546663403	-0.123785876	-0.099992571	-0.097385097
CA6	-0.11797221	-0.36863602	-0.229173563	-0.455197774	0.247859307	-0.339292107	-0.336382499	-0.467885968	-0.398909176	-0.142114363	-0.23591946	-0.182559432	-0.158836771	-0.313303595	0.626604875	0.550454662	0.689446241	0.603842155	0.700048763	1	0.59310537	0.583529711	0.556185742	0.522394619	-0.143370668	-0.117555003	-0.133748559
EMP	-0.172344925	-0.414754338	-0.334774286	-0.499796341	0.18317427	-0.453016577	-0.406520974	-0.573845768	-0.43530414	-0.268851235	-0.328366589	-0.330215973	-0.251947605	-0.38602329	0.593980099	0.524321024	0.617525848	0.571781334	0.599165162	0.59310537	1	0.829699036	0.721140804	0.658162683	-0.236700204	-0.211717124	-0.191704372
SYM	-0.192457397	-0.379341399	-0.334709351	-0.515797769	0.148098855	-0.481931025	-0.404273897	-0.596311273	-0.414908709	-0.287576213	-0.364464626	-0.355005197	-0.261245297	-0.415787162	0.608235474	0.510905855	0.60635712	0.597321603	0.604835509	0.583529711	0.829699036	1	0.7103038	0.662740447	-0.289865778	-0.258651099	-0.266170934
ANG	-0.166341895	-0.416193243	-0.330913192	-0.518589197	0.200997595	-0.387540471	-0.403994238	-0.529568411	-0.426115224	-0.278694588	-0.326204687	-0.291136023	-0.237589047	-0.406667016	0.576562731	0.485691773	0.594260442	0.538096922	0.569500291	0.556185742	0.721140804	0.7103038	1	0.612174433	-0.228380086	-0.20458664	-0.177365638
HOPE	-0.074572152	-0.255447587	-0.224432305	-0.479742105	0.183988611	-0.416486318	-0.389885076	-0.496547454	-0.388613755	-0.232917455	-0.294415724	-0.293426696	-0.219535838	-0.367579607	0.507990226	0.463013239	0.568700356	0.505253326	0.546663403	0.522394619	0.658162683	0.662740447	0.612174433	1	-0.240617595	-0.184157015	-0.177425092
TH1	0.344614036	0.075864642	0.293300389	0.241058771	0.162157168	0.349341057	0.185938644	0.292758088	0.243643513	0.448871542	0.427929627	0.523430661	0.381635712	0.320953864	-0.28102828	-0.107818499	-0.198865636	-0.28599451	-0.123785876	-0.143370668	-0.236700204	-0.289865778	-0.228380086	-0.240617595	1	0.850885602	0.827270286
TH2	0.357908597	0.076992333	0.293134085	0.194499584	0.158812316	0.317199073	0.181133475	0.286450715	0.247892331	0.438206156	0.420838524	0.521205849	0.422024054	0.322504067	-0.248916609	-0.099316105	-0.16524491	-0.24534802	-0.099992571	-0.117555003	-0.211717124	-0.258651099	-0.20458664	-0.184157015	0.850885602	1	0.813004875
TH3	0.33757077	0.045233662	0.273487888	0.185941868	0.188952706	0.308922309	0.144989805	0.241518561	0.230781849	0.408169062	0.426043916	0.531402553	0.398521847	0.298656586	-0.238853714	-0.094415539	-0.17275622	-0.225044843	-0.097385097	-0.133748559	-0.191704372	-0.266170934	-0.177365638	-0.177425092	0.827270286	0.813004875	1
