# Supplementary material for: Anti-roma Bias (Stereotypes, Prejudice, Behavioral Tendencies): A Network Approach Toward Attitude Strength
Source: Front Psychol. 2020 Sep 30;11:2071. doi: 10.3389/fpsyg.2020.02071 (PMC7554240; doi:10.3389/fpsyg.2020.02071)
Supplement: Supplementary file 1 [file Data_Sheet_1.ZIP › Correlation matrices/Cor_IRE_Low.csv]

	UND1	UND2	UND3	UND4	UND5	CUL1	CUL2	CUL3	BLA1	BLA2	BLA3	BLA4	BLA5	BLA6	CA1	CA2	CA3	CA4	CA5	CA6	EMP	SYM	ANG	HOPE	TH1	TH2	TH3
UND1	1	-0.085639199	0.281356096	-0.07399494	0.294309214	-0.003518198	-0.095024085	-0.101320432	-0.042069908	0.319032564	0.307884159	0.376747885	0.276677822	0.044594564	-0.0780479	-0.004503917	0.0258948	-0.01329586	0.043733717	0.037835557	-0.027755173	-0.05243277	-0.008840699	0.057154857	0.303986189	0.291150728	0.30665497
UND2	-0.085639199	1	0.170303361	0.323587921	-0.376442143	0.076565132	0.184861288	0.249407538	0.293602911	-0.083941815	0.006027978	-0.038351509	-0.052385252	0.138754952	-0.260913659	-0.287382578	-0.248633535	-0.156915954	-0.273700553	-0.289807726	-0.392640023	-0.335699434	-0.370426955	-0.256676284	-0.117097352	-0.126186222	-0.106479725
UND3	0.281356096	0.170303361	1	0.170168104	-0.021110921	-0.04577719	0.056635066	0.063047895	0.090151999	0.207042286	0.397645413	0.342085666	0.260229794	-0.02441196	-0.111122647	-0.08541004	-0.069938352	-0.136770056	-0.140684222	-0.073626003	-0.172837112	-0.19666837	-0.18897887	-0.161756464	0.177847886	0.139577559	0.195023766
UND4	-0.07399494	0.323587921	0.170168104	1	-0.246901173	0.293480934	0.352476289	0.413098976	0.337295095	-0.05386753	0.121377589	0.003027134	-0.002158623	0.19613955	-0.326791432	-0.211606375	-0.333819689	-0.274717699	-0.353490142	-0.299877417	-0.359447962	-0.371088535	-0.464011482	-0.352293331	-0.022849677	-0.10146259	-0.050973228
UND5	0.294309214	-0.376442143	-0.021110921	-0.246901173	1	-0.014477923	-0.076207089	-0.10871971	-0.193918483	0.292562792	0.177484285	0.286901903	0.191030765	-0.030931896	0.128390901	0.199877483	0.132793951	0.046246678	0.1951272	0.196539761	0.187509619	0.11772408	0.247222533	0.173790965	0.276843302	0.296452747	0.312164964
CUL1	-0.003518198	0.076565132	-0.04577719	0.293480934	-0.014477923	1	0.457400964	0.494242767	0.293775504	0.14102526	0.134326365	0.194195171	0.092593077	0.22820094	-0.312727609	-0.194124491	-0.250808095	-0.248270667	-0.118089872	-0.164376882	-0.303577852	-0.341438454	-0.213316338	-0.295559392	0.14570015	0.125793881	0.133062211
CUL2	-0.095024085	0.184861288	0.056635066	0.352476289	-0.076207089	0.457400964	1	0.563056552	0.26418681	-0.051937339	0.007460869	0.03272944	-0.059974037	0.226856633	-0.226400651	-0.161724779	-0.255539282	-0.277939091	-0.289453702	-0.219685997	-0.322402427	-0.3285871	-0.278766712	-0.350032597	0.001455714	-0.012492164	-0.0263387
CUL3	-0.101320432	0.249407538	0.063047895	0.413098976	-0.10871971	0.494242767	0.563056552	1	0.264830826	-0.002012389	0.059825468	0.142958945	0.04945279	0.201303266	-0.256533337	-0.242179098	-0.286450067	-0.256363943	-0.302420759	-0.266512462	-0.410465008	-0.418434385	-0.347266097	-0.384900993	0.06125899	0.073337303	0.025282072
BLA1	-0.042069908	0.293602911	0.090151999	0.337295095	-0.193918483	0.293775504	0.26418681	0.264830826	1	0.116674365	0.160379135	0.121190582	0.097803773	0.208128153	-0.274408499	-0.176904193	-0.251650945	-0.182819851	-0.190812462	-0.215358619	-0.272577848	-0.250921874	-0.265319875	-0.294489953	0.053551382	0.036377939	0.038852609
BLA2	0.319032564	-0.083941815	0.207042286	-0.05386753	0.292562792	0.14102526	-0.051937339	-0.002012389	0.116674365	1	0.385482217	0.420272258	0.296877289	0.088730945	-0.031311238	0.079608627	-0.029372025	-0.062763722	0.052213204	0.054765762	-0.064299074	-0.069614991	-0.032385153	-0.053461216	0.377901934	0.324006137	0.382184818
BLA3	0.307884159	0.006027978	0.397645413	0.121377589	0.177484285	0.134326365	0.007460869	0.059825468	0.160379135	0.385482217	1	0.460562114	0.45400143	0.100274302	-0.14565301	-0.093510599	-0.076678739	-0.099658594	-0.064394861	-0.049821557	-0.120439369	-0.153315746	-0.155599143	-0.133289378	0.351410433	0.330288332	0.32511499
BLA4	0.376747885	-0.038351509	0.342085666	0.003027134	0.286901903	0.194195171	0.03272944	0.142958945	0.121190582	0.420272258	0.460562114	1	0.446349876	0.06475212	-0.085291393	-0.028562425	0.008260424	-0.066533366	-0.004031736	0.042268049	-0.11561396	-0.146511528	-0.085210987	-0.124097879	0.459975984	0.419587879	0.466097225
BLA5	0.276677822	-0.052385252	0.260229794	-0.002158623	0.191030765	0.092593077	-0.059974037	0.04945279	0.097803773	0.296877289	0.45400143	0.446349876	1	0.105117473	0.001983567	0.031301992	0.057848731	0.006271095	0.073807128	0.098259898	-0.027903712	-0.054504869	-0.026050716	-0.036501804	0.247625118	0.289568529	0.233770248
BLA6	0.044594564	0.138754952	-0.02441196	0.19613955	-0.030931896	0.22820094	0.226856633	0.201303266	0.208128153	0.088730945	0.100274302	0.06475212	0.105117473	1	-0.244116977	-0.081456098	-0.212720111	-0.204355444	-0.160430309	-0.195672503	-0.253459883	-0.269859035	-0.254504168	-0.278647118	0.133112599	0.136501379	0.169384451
CA1	-0.0780479	-0.260913659	-0.111122647	-0.326791432	0.128390901	-0.312727609	-0.226400651	-0.256533337	-0.274408499	-0.031311238	-0.14565301	-0.085291393	0.001983567	-0.244116977	1	0.477140442	0.61046261	0.440775313	0.465766501	0.51220706	0.451616102	0.480965422	0.467207318	0.431920608	-0.122257411	-0.054365093	-0.065009784
CA2	-0.004503917	-0.287382578	-0.08541004	-0.211606375	0.199877483	-0.194124491	-0.161724779	-0.242179098	-0.176904193	0.079608627	-0.093510599	-0.028562425	0.031301992	-0.081456098	0.477140442	1	0.517553733	0.284226879	0.484813237	0.485074738	0.377349945	0.349486443	0.324785765	0.329644054	0.072107944	0.109022616	0.124219189
CA3	0.0258948	-0.248633535	-0.069938352	-0.333819689	0.132793951	-0.250808095	-0.255539282	-0.286450067	-0.251650945	-0.029372025	-0.076678739	0.008260424	0.057848731	-0.212720111	0.61046261	0.517553733	1	0.438900511	0.534642353	0.55367941	0.463430598	0.439126945	0.422328624	0.460470119	-0.010199638	0.031175102	0.006527479
CA4	-0.01329586	-0.156915954	-0.136770056	-0.274717699	0.046246678	-0.248270667	-0.277939091	-0.256363943	-0.182819851	-0.062763722	-0.099658594	-0.066533366	0.006271095	-0.204355444	0.440775313	0.284226879	0.438900511	1	0.437354271	0.455364468	0.431602451	0.468662698	0.371815144	0.346937018	-0.08350486	-0.012284437	-0.033681283
CA5	0.043733717	-0.273700553	-0.140684222	-0.353490142	0.1951272	-0.118089872	-0.289453702	-0.302420759	-0.190812462	0.052213204	-0.064394861	-0.004031736	0.073807128	-0.160430309	0.465766501	0.484813237	0.534642353	0.437354271	1	0.564507676	0.450187754	0.485474217	0.45184647	0.459486109	0.104141663	0.15765564	0.116382149
CA6	0.037835557	-0.289807726	-0.073626003	-0.299877417	0.196539761	-0.164376882	-0.219685997	-0.266512462	-0.215358619	0.054765762	-0.049821557	0.042268049	0.098259898	-0.195672503	0.51220706	0.485074738	0.55367941	0.455364468	0.564507676	1	0.498270568	0.468075302	0.463628879	0.464170244	0.082165261	0.105911353	0.061703685
EMP	-0.027755173	-0.392640023	-0.172837112	-0.359447962	0.187509619	-0.303577852	-0.322402427	-0.410465008	-0.272577848	-0.064299074	-0.120439369	-0.11561396	-0.027903712	-0.253459883	0.451616102	0.377349945	0.463430598	0.431602451	0.450187754	0.498270568	1	0.758881015	0.670863065	0.544610409	-0.036529977	0.032818225	-0.030538765
SYM	-0.05243277	-0.335699434	-0.19666837	-0.371088535	0.11772408	-0.341438454	-0.3285871	-0.418434385	-0.250921874	-0.069614991	-0.153315746	-0.146511528	-0.054504869	-0.269859035	0.480965422	0.349486443	0.439126945	0.468662698	0.485474217	0.468075302	0.758881015	1	0.629046903	0.556815298	-0.110603646	-0.055707802	-0.120583197
ANG	-0.008840699	-0.370426955	-0.18897887	-0.464011482	0.247222533	-0.213316338	-0.278766712	-0.347266097	-0.265319875	-0.032385153	-0.155599143	-0.085210987	-0.026050716	-0.254504168	0.467207318	0.324785765	0.422328624	0.371815144	0.45184647	0.463628879	0.670863065	0.629046903	1	0.530260276	-0.023880567	0.083233071	-0.022915261
HOPE	0.057154857	-0.256676284	-0.161756464	-0.352293331	0.173790965	-0.295559392	-0.350032597	-0.384900993	-0.294489953	-0.053461216	-0.133289378	-0.124097879	-0.036501804	-0.278647118	0.431920608	0.329644054	0.460470119	0.346937018	0.459486109	0.464170244	0.544610409	0.556815298	0.530260276	1	-0.110867723	-0.026406717	-0.042319905
TH1	0.303986189	-0.117097352	0.177847886	-0.022849677	0.276843302	0.14570015	0.001455714	0.06125899	0.053551382	0.377901934	0.351410433	0.459975984	0.247625118	0.133112599	-0.122257411	0.072107944	-0.010199638	-0.08350486	0.104141663	0.082165261	-0.036529977	-0.110603646	-0.023880567	-0.110867723	1	0.805647903	0.837265639
TH2	0.291150728	-0.126186222	0.139577559	-0.10146259	0.296452747	0.125793881	-0.012492164	0.073337303	0.036377939	0.324006137	0.330288332	0.419587879	0.289568529	0.136501379	-0.054365093	0.109022616	0.031175102	-0.012284437	0.15765564	0.105911353	0.032818225	-0.055707802	0.083233071	-0.026406717	0.805647903	1	0.791194219
TH3	0.30665497	-0.106479725	0.195023766	-0.050973228	0.312164964	0.133062211	-0.0263387	0.025282072	0.038852609	0.382184818	0.32511499	0.466097225	0.233770248	0.169384451	-0.065009784	0.124219189	0.006527479	-0.033681283	0.116382149	0.061703685	-0.030538765	-0.120583197	-0.022915261	-0.042319905	0.837265639	0.791194219	1
