# Supplementary material for: Anti-roma Bias (Stereotypes, Prejudice, Behavioral Tendencies): A Network Approach Toward Attitude Strength
Source: Front Psychol. 2020 Sep 30;11:2071. doi: 10.3389/fpsyg.2020.02071 (PMC7554240; doi:10.3389/fpsyg.2020.02071)
Supplement: Supplementary file 1 [file Data_Sheet_1.ZIP › Correlation matrices/Cor_FR_Low.csv]

	UND1	UND2	UND3	UND4	UND5	CUL1	CUL2	CUL3	BLA1	BLA2	BLA3	BLA4	BLA5	BLA6	CA1	CA2	CA3	CA4	CA5	CA6	EMP	SYM	ANG	HOPE	TH1	TH2	TH3
UND1	1	-0.028302183	0.456414682	0.103492442	0.410196726	0.11458468	0.043251826	0.272938125	0.120476253	0.36218599	0.347587609	0.447234851	0.377027365	0.129125145	-0.047369282	-0.05452412	-0.091327087	-0.115917298	-0.028766261	-0.067537728	-0.054147141	-0.07062265	-0.045987999	0.091687755	0.373722777	0.364300271	0.382231449
UND2	-0.028302183	1	0.062437424	0.541244868	-0.186278678	0.165254075	0.192618895	-0.006272045	0.167196485	-0.019612326	0.018635155	0.120522643	0.09167684	0.229742878	-0.35337056	-0.261002123	-0.292665276	-0.184207639	-0.338379754	-0.308841464	-0.369021357	-0.36136841	-0.294400419	-0.236203369	-0.044641493	-0.027318005	-0.048589885
UND3	0.456414682	0.062437424	1	0.107289558	0.335771646	0.096069521	0.045868593	0.218196756	0.118769771	0.338863995	0.325576281	0.394368589	0.221503763	0.196633055	-0.127301347	-0.103293852	-0.13190278	-0.104305033	-0.060289238	-0.075992298	-0.123648824	-0.132799541	-0.06807682	0.082808571	0.318564902	0.340369962	0.359664294
UND4	0.103492442	0.541244868	0.107289558	1	-0.110105465	0.326590894	0.292376757	0.068968122	0.231701511	0.094655033	0.117772173	0.241910859	0.122560373	0.319216299	-0.419993221	-0.38944226	-0.362446524	-0.36029853	-0.344585792	-0.369977386	-0.428068067	-0.407136526	-0.35010885	-0.242388172	0.13598403	0.151696322	0.132626568
UND5	0.410196726	-0.186278678	0.335771646	-0.110105465	1	-0.043938716	-0.051780231	0.161902553	-8.47E-05	0.289318933	0.208881988	0.267158946	0.221337567	0.033262911	0.03609879	0.081057771	0.039333094	-0.011639346	0.119378003	0.044385147	0.026143935	0.135797164	0.045025578	0.266233416	0.253080387	0.215956104	0.196750796
CUL1	0.11458468	0.165254075	0.096069521	0.326590894	-0.043938716	1	0.735024491	0.368643948	0.192658251	0.179339013	0.151957203	0.233430396	0.122615343	0.352118863	-0.283801334	-0.2694204	-0.230384455	-0.320113538	-0.138873085	-0.186249019	-0.272186374	-0.267304768	-0.205378687	-0.17973702	0.211404898	0.226064968	0.220704773
CUL2	0.043251826	0.192618895	0.045868593	0.292376757	-0.051780231	0.735024491	1	0.33761841	0.111010433	0.126129091	0.106830436	0.167837003	0.118941371	0.349970428	-0.262238978	-0.214117475	-0.249770777	-0.239731623	-0.162147402	-0.175239465	-0.307580635	-0.279885938	-0.249827466	-0.162028213	0.153886035	0.141566402	0.143401774
CUL3	0.272938125	-0.006272045	0.218196756	0.068968122	0.161902553	0.368643948	0.33761841	1	0.041972765	0.319312358	0.260095981	0.30932831	0.232032688	0.185994695	-0.083688261	-0.021356406	-0.123539259	-0.127780368	0.015571536	-0.00249045	-0.081870877	-0.075154163	-0.009902427	0.046391485	0.284381876	0.294355156	0.257156452
BLA1	0.120476253	0.167196485	0.118769771	0.231701511	-8.47E-05	0.192658251	0.111010433	0.041972765	1	0.208132246	0.126060415	0.300067678	0.119783275	0.205413917	-0.19788332	-0.17033655	-0.23099174	-0.209434531	-0.16720941	-0.142855974	-0.199030817	-0.258146127	-0.106718034	-0.090383793	0.141466395	0.220698578	0.13085849
BLA2	0.36218599	-0.019612326	0.338863995	0.094655033	0.289318933	0.179339013	0.126129091	0.319312358	0.208132246	1	0.593860276	0.532445555	0.442138807	0.154094104	-0.091893945	-0.053386503	-0.104584766	-0.160522184	-0.089304847	-0.071452088	-0.135347927	-0.150996133	-0.028683576	0.002765293	0.345367403	0.374317094	0.362370006
BLA3	0.347587609	0.018635155	0.325576281	0.117772173	0.208881988	0.151957203	0.106830436	0.260095981	0.126060415	0.593860276	1	0.480254809	0.397249588	0.141960336	-0.055715454	-0.023134065	-0.012879669	-0.094019655	-0.037903965	-0.009182374	-0.088918922	-0.149551542	-0.09799418	-0.042222209	0.357741673	0.336424276	0.341088215
BLA4	0.447234851	0.120522643	0.394368589	0.241910859	0.267158946	0.233430396	0.167837003	0.30932831	0.300067678	0.532445555	0.480254809	1	0.480416189	0.217269537	-0.156751234	-0.099538265	-0.15745838	-0.126169216	-0.116628761	-0.082851929	-0.17011765	-0.167626821	-0.057692282	-0.014582274	0.453272018	0.468149162	0.466432447
BLA5	0.377027365	0.09167684	0.221503763	0.122560373	0.221337567	0.122615343	0.118941371	0.232032688	0.119783275	0.442138807	0.397249588	0.480416189	1	0.05441374	-0.09661677	-0.029611648	-0.131836504	-0.020421083	-0.112291746	-0.053212611	-0.052275057	-0.136886034	-0.04697996	-0.054227176	0.291523896	0.291870538	0.256993327
BLA6	0.129125145	0.229742878	0.196633055	0.319216299	0.033262911	0.352118863	0.349970428	0.185994695	0.205413917	0.154094104	0.141960336	0.217269537	0.05441374	1	-0.238499016	-0.235697521	-0.239522495	-0.16912778	-0.090669593	-0.13417569	-0.198638627	-0.194344071	-0.195306954	0.03280126	0.246855458	0.249320362	0.250813514
CA1	-0.047369282	-0.35337056	-0.127301347	-0.419993221	0.03609879	-0.283801334	-0.262238978	-0.083688261	-0.19788332	-0.091893945	-0.055715454	-0.156751234	-0.09661677	-0.238499016	1	0.663182397	0.684465507	0.570060603	0.620870863	0.628322403	0.482461879	0.439482501	0.426413318	0.226419764	-0.042086953	-0.058290092	-0.028361531
CA2	-0.05452412	-0.261002123	-0.103293852	-0.38944226	0.081057771	-0.2694204	-0.214117475	-0.021356406	-0.17033655	-0.053386503	-0.023134065	-0.099538265	-0.029611648	-0.235697521	0.663182397	1	0.626759605	0.547066622	0.552777441	0.557259957	0.424347495	0.412297863	0.47083076	0.145293295	-0.039578828	-0.011975562	-0.026729197
CA3	-0.091327087	-0.292665276	-0.13190278	-0.362446524	0.039333094	-0.230384455	-0.249770777	-0.123539259	-0.23099174	-0.104584766	-0.012879669	-0.15745838	-0.131836504	-0.239522495	0.684465507	0.626759605	1	0.524845628	0.62221431	0.637161267	0.472542703	0.482012529	0.400757828	0.19990958	-0.061050598	-0.08715382	-0.034768158
CA4	-0.115917298	-0.184207639	-0.104305033	-0.36029853	-0.011639346	-0.320113538	-0.239731623	-0.127780368	-0.209434531	-0.160522184	-0.094019655	-0.126169216	-0.020421083	-0.16912778	0.570060603	0.547066622	0.524845628	1	0.459462803	0.604500267	0.362420461	0.39184678	0.381690462	0.15653771	-0.107096904	-0.127991571	-0.101841726
CA5	-0.028766261	-0.338379754	-0.060289238	-0.344585792	0.119378003	-0.138873085	-0.162147402	0.015571536	-0.16720941	-0.089304847	-0.037903965	-0.116628761	-0.112291746	-0.090669593	0.620870863	0.552777441	0.62221431	0.459462803	1	0.63572486	0.484061289	0.518423868	0.386576503	0.307485547	0.093951245	0.04489681	0.118957184
CA6	-0.067537728	-0.308841464	-0.075992298	-0.369977386	0.044385147	-0.186249019	-0.175239465	-0.00249045	-0.142855974	-0.071452088	-0.009182374	-0.082851929	-0.053212611	-0.13417569	0.628322403	0.557259957	0.637161267	0.604500267	0.63572486	1	0.417832382	0.447984839	0.394065728	0.242013089	-0.010666486	-0.012754604	0.031505605
EMP	-0.054147141	-0.369021357	-0.123648824	-0.428068067	0.026143935	-0.272186374	-0.307580635	-0.081870877	-0.199030817	-0.135347927	-0.088918922	-0.17011765	-0.052275057	-0.198638627	0.482461879	0.424347495	0.472542703	0.362420461	0.484061289	0.417832382	1	0.645262578	0.551803645	0.382739709	-0.026849091	-0.086896293	-0.036956975
SYM	-0.07062265	-0.36136841	-0.132799541	-0.407136526	0.135797164	-0.267304768	-0.279885938	-0.075154163	-0.258146127	-0.150996133	-0.149551542	-0.167626821	-0.136886034	-0.194344071	0.439482501	0.412297863	0.482012529	0.39184678	0.518423868	0.447984839	0.645262578	1	0.503218859	0.50506269	0.023213411	-0.053627405	-0.017289327
ANG	-0.045987999	-0.294400419	-0.06807682	-0.35010885	0.045025578	-0.205378687	-0.249827466	-0.009902427	-0.106718034	-0.028683576	-0.09799418	-0.057692282	-0.04697996	-0.195306954	0.426413318	0.47083076	0.400757828	0.381690462	0.386576503	0.394065728	0.551803645	0.503218859	1	0.263454274	-0.068247484	-0.033824607	-0.048857942
HOPE	0.091687755	-0.236203369	0.082808571	-0.242388172	0.266233416	-0.17973702	-0.162028213	0.046391485	-0.090383793	0.002765293	-0.042222209	-0.014582274	-0.054227176	0.03280126	0.226419764	0.145293295	0.19990958	0.15653771	0.307485547	0.242013089	0.382739709	0.50506269	0.263454274	1	0.147063698	0.097627265	0.082792027
TH1	0.373722777	-0.044641493	0.318564902	0.13598403	0.253080387	0.211404898	0.153886035	0.284381876	0.141466395	0.345367403	0.357741673	0.453272018	0.291523896	0.246855458	-0.042086953	-0.039578828	-0.061050598	-0.107096904	0.093951245	-0.010666486	-0.026849091	0.023213411	-0.068247484	0.147063698	1	0.850053659	0.852795466
TH2	0.364300271	-0.027318005	0.340369962	0.151696322	0.215956104	0.226064968	0.141566402	0.294355156	0.220698578	0.374317094	0.336424276	0.468149162	0.291870538	0.249320362	-0.058290092	-0.011975562	-0.08715382	-0.127991571	0.04489681	-0.012754604	-0.086896293	-0.053627405	-0.033824607	0.097627265	0.850053659	1	0.858230416
TH3	0.382231449	-0.048589885	0.359664294	0.132626568	0.196750796	0.220704773	0.143401774	0.257156452	0.13085849	0.362370006	0.341088215	0.466432447	0.256993327	0.250813514	-0.028361531	-0.026729197	-0.034768158	-0.101841726	0.118957184	0.031505605	-0.036956975	-0.017289327	-0.048857942	0.082792027	0.852795466	0.858230416	1
