# Supplementary material for: Anti-roma Bias (Stereotypes, Prejudice, Behavioral Tendencies): A Network Approach Toward Attitude Strength
Source: Front Psychol. 2020 Sep 30;11:2071. doi: 10.3389/fpsyg.2020.02071 (PMC7554240; doi:10.3389/fpsyg.2020.02071)
Supplement: Supplementary file 1 [file Data_Sheet_1.ZIP › Correlation matrices/Cor_FR_High.csv]

	UND1	UND2	UND3	UND4	UND5	CUL1	CUL2	CUL3	BLA1	BLA2	BLA3	BLA4	BLA5	BLA6	CA1	CA2	CA3	CA4	CA5	CA6	EMP	SYM	ANG	HOPE	TH1	TH2	TH3
UND1	1	0.261069878	0.652804515	0.407796383	0.333653723	0.388762092	0.377484643	0.517289569	0.345828452	0.57510637	0.557914606	0.643934195	0.542027038	0.452695926	-0.430785597	-0.360165294	-0.417787063	-0.430834233	-0.298964159	-0.370700679	-0.367397083	-0.437626669	-0.386818582	-0.145842748	0.590347717	0.617530368	0.603311524
UND2	0.261069878	1	0.265254617	0.721069033	-0.18095155	0.477033799	0.44478745	0.19069819	0.428019653	0.329432218	0.32969146	0.353009129	0.328771917	0.476020448	-0.612910522	-0.520028963	-0.571631141	-0.539566234	-0.582168107	-0.608775587	-0.510867434	-0.63177332	-0.537571007	-0.44173154	0.265031869	0.305500483	0.272263475
UND3	0.652804515	0.265254617	1	0.354686331	0.427911332	0.254471203	0.268203243	0.409213124	0.360128164	0.526095547	0.46787107	0.575184562	0.50918774	0.43445322	-0.362365085	-0.337493458	-0.353941666	-0.358183762	-0.260697679	-0.330762061	-0.276436967	-0.382242397	-0.284634841	-0.122450373	0.539499522	0.564030753	0.563575119
UND4	0.407796383	0.721069033	0.354686331	1	-0.068378179	0.547906119	0.540630724	0.297980036	0.492047357	0.510457214	0.493756541	0.482192976	0.463403261	0.594432248	-0.714014916	-0.599245351	-0.688704445	-0.664216811	-0.628182615	-0.668888672	-0.577058253	-0.70437783	-0.615253467	-0.431103412	0.423981998	0.464026661	0.432741442
UND5	0.333653723	-0.18095155	0.427911332	-0.068378179	1	-0.01669982	-0.049193847	0.244161986	0.041349263	0.173893814	0.170488257	0.235351207	0.21421096	0.082036007	0.016986353	0.031206861	0.015364268	0.028104119	0.064705796	0.052918628	0.014237725	0.01541738	0.061046847	0.09837996	0.223315658	0.226115972	0.246342729
CUL1	0.388762092	0.477033799	0.254471203	0.547906119	-0.01669982	1	0.79778893	0.436531062	0.465368893	0.531424863	0.460324995	0.44675684	0.457256785	0.575003873	-0.584535814	-0.464376002	-0.565246646	-0.555800269	-0.524622868	-0.533613867	-0.46950252	-0.598769247	-0.507184232	-0.340333381	0.456297142	0.46497868	0.423452236
CUL2	0.377484643	0.44478745	0.268203243	0.540630724	-0.049193847	0.79778893	1	0.411840772	0.46424822	0.490672002	0.403452605	0.41839945	0.410560347	0.548849591	-0.549067554	-0.425920365	-0.535185269	-0.520548275	-0.475323934	-0.500062994	-0.453998076	-0.57174366	-0.476441594	-0.320511054	0.397641762	0.397785296	0.374907488
CUL3	0.517289569	0.19069819	0.409213124	0.297980036	0.244161986	0.436531062	0.411840772	1	0.340299598	0.543751763	0.514314889	0.516101499	0.498272195	0.405125659	-0.339456264	-0.29892811	-0.358403241	-0.369908495	-0.307389138	-0.341671338	-0.346634517	-0.386503371	-0.291891306	-0.131269976	0.45245402	0.481601121	0.470128122
BLA1	0.345828452	0.428019653	0.360128164	0.492047357	0.041349263	0.465368893	0.46424822	0.340299598	1	0.46351735	0.385333614	0.457723727	0.434894816	0.566160407	-0.543250806	-0.452265713	-0.52973155	-0.54080592	-0.485287155	-0.506914071	-0.512010678	-0.551916725	-0.438601205	-0.347134156	0.393275103	0.410420342	0.369967469
BLA2	0.57510637	0.329432218	0.526095547	0.510457214	0.173893814	0.531424863	0.490672002	0.543751763	0.46351735	1	0.753985253	0.744835501	0.708355618	0.54045218	-0.540094295	-0.455613539	-0.524288595	-0.551193291	-0.453632813	-0.505650218	-0.428180926	-0.58506057	-0.477209825	-0.23787463	0.614967129	0.657245624	0.617691501
BLA3	0.557914606	0.32969146	0.46787107	0.493756541	0.170488257	0.460324995	0.403452605	0.514314889	0.385333614	0.753985253	1	0.733733465	0.709574495	0.4677768	-0.468313942	-0.407868961	-0.469122918	-0.485525751	-0.40247695	-0.45008149	-0.372316848	-0.526827924	-0.444769311	-0.230003492	0.58906608	0.619607542	0.597070473
BLA4	0.643934195	0.353009129	0.575184562	0.482192976	0.235351207	0.44675684	0.41839945	0.516101499	0.457723727	0.744835501	0.733733465	1	0.749856113	0.521444738	-0.513526465	-0.43961091	-0.495429394	-0.516835419	-0.430093512	-0.485427122	-0.425218219	-0.581360526	-0.465490969	-0.26247898	0.662707636	0.699869241	0.688213849
BLA5	0.542027038	0.328771917	0.50918774	0.463403261	0.21421096	0.457256785	0.410560347	0.498272195	0.434894816	0.708355618	0.709574495	0.749856113	1	0.487539935	-0.463937723	-0.414020069	-0.464136997	-0.472306455	-0.437791165	-0.458687657	-0.3999988	-0.548990514	-0.424537643	-0.253202438	0.557277105	0.597617788	0.582527114
BLA6	0.452695926	0.476020448	0.43445322	0.594432248	0.082036007	0.575003873	0.548849591	0.405125659	0.566160407	0.54045218	0.4677768	0.521444738	0.487539935	1	-0.599790764	-0.539336422	-0.56734419	-0.598880489	-0.486242192	-0.559486285	-0.509172504	-0.602700418	-0.519263176	-0.320283622	0.527054464	0.5507834	0.529284847
CA1	-0.430785597	-0.612910522	-0.362365085	-0.714014916	0.016986353	-0.584535814	-0.549067554	-0.339456264	-0.543250806	-0.540094295	-0.468313942	-0.513526465	-0.463937723	-0.599790764	1	0.738531063	0.8704145	0.775686962	0.769936966	0.811177946	0.63251223	0.780069471	0.686855102	0.435967844	-0.461597438	-0.487528239	-0.45177666
CA2	-0.360165294	-0.520028963	-0.337493458	-0.599245351	0.031206861	-0.464376002	-0.425920365	-0.29892811	-0.452265713	-0.455613539	-0.407868961	-0.43961091	-0.414020069	-0.539336422	0.738531063	1	0.729878794	0.709907174	0.659006298	0.718119916	0.589441538	0.678698852	0.607355306	0.400995157	-0.411670232	-0.455960582	-0.4160205
CA3	-0.417787063	-0.571631141	-0.353941666	-0.688704445	0.015364268	-0.565246646	-0.535185269	-0.358403241	-0.52973155	-0.524288595	-0.469122918	-0.495429394	-0.464136997	-0.56734419	0.8704145	0.729878794	1	0.762356756	0.789560186	0.823857283	0.603208124	0.751260161	0.639533676	0.416577151	-0.430073626	-0.4631119	-0.448017697
CA4	-0.430834233	-0.539566234	-0.358183762	-0.664216811	0.028104119	-0.555800269	-0.520548275	-0.369908495	-0.54080592	-0.551193291	-0.485525751	-0.516835419	-0.472306455	-0.598880489	0.775686962	0.709907174	0.762356756	1	0.744163815	0.816080483	0.631842733	0.76561402	0.673606531	0.451234305	-0.527732272	-0.553183886	-0.51948457
CA5	-0.298964159	-0.582168107	-0.260697679	-0.628182615	0.064705796	-0.524622868	-0.475323934	-0.307389138	-0.485287155	-0.453632813	-0.40247695	-0.430093512	-0.437791165	-0.486242192	0.769936966	0.659006298	0.789560186	0.744163815	1	0.807203151	0.623272549	0.747706992	0.622468468	0.439803103	-0.356086625	-0.387113214	-0.364965628
CA6	-0.370700679	-0.608775587	-0.330762061	-0.668888672	0.052918628	-0.533613867	-0.500062994	-0.341671338	-0.506914071	-0.505650218	-0.45008149	-0.485427122	-0.458687657	-0.559486285	0.811177946	0.718119916	0.823857283	0.816080483	0.807203151	1	0.629559865	0.760679356	0.671200673	0.473228183	-0.429235415	-0.467335255	-0.433351962
EMP	-0.367397083	-0.510867434	-0.276436967	-0.577058253	0.014237725	-0.46950252	-0.453998076	-0.346634517	-0.512010678	-0.428180926	-0.372316848	-0.425218219	-0.3999988	-0.509172504	0.63251223	0.589441538	0.603208124	0.631842733	0.623272549	0.629559865	1	0.74313978	0.664046637	0.488503424	-0.389432242	-0.415922505	-0.376124844
SYM	-0.437626669	-0.63177332	-0.382242397	-0.70437783	0.01541738	-0.598769247	-0.57174366	-0.386503371	-0.551916725	-0.58506057	-0.526827924	-0.581360526	-0.548990514	-0.602700418	0.780069471	0.678698852	0.751260161	0.76561402	0.747706992	0.760679356	0.74313978	1	0.775335159	0.581555537	-0.495392904	-0.524631832	-0.490247011
ANG	-0.386818582	-0.537571007	-0.284634841	-0.615253467	0.061046847	-0.507184232	-0.476441594	-0.291891306	-0.438601205	-0.477209825	-0.444769311	-0.465490969	-0.424537643	-0.519263176	0.686855102	0.607355306	0.639533676	0.673606531	0.622468468	0.671200673	0.664046637	0.775335159	1	0.424022523	-0.424189886	-0.464902025	-0.437882978
HOPE	-0.145842748	-0.44173154	-0.122450373	-0.431103412	0.09837996	-0.340333381	-0.320511054	-0.131269976	-0.347134156	-0.23787463	-0.230003492	-0.26247898	-0.253202438	-0.320283622	0.435967844	0.400995157	0.416577151	0.451234305	0.439803103	0.473228183	0.488503424	0.581555537	0.424022523	1	-0.211363031	-0.215511972	-0.195594457
TH1	0.590347717	0.265031869	0.539499522	0.423981998	0.223315658	0.456297142	0.397641762	0.45245402	0.393275103	0.614967129	0.58906608	0.662707636	0.557277105	0.527054464	-0.461597438	-0.411670232	-0.430073626	-0.527732272	-0.356086625	-0.429235415	-0.389432242	-0.495392904	-0.424189886	-0.211363031	1	0.932848449	0.917941745
TH2	0.617530368	0.305500483	0.564030753	0.464026661	0.226115972	0.46497868	0.397785296	0.481601121	0.410420342	0.657245624	0.619607542	0.699869241	0.597617788	0.5507834	-0.487528239	-0.455960582	-0.4631119	-0.553183886	-0.387113214	-0.467335255	-0.415922505	-0.524631832	-0.464902025	-0.215511972	0.932848449	1	0.931371517
TH3	0.603311524	0.272263475	0.563575119	0.432741442	0.246342729	0.423452236	0.374907488	0.470128122	0.369967469	0.617691501	0.597070473	0.688213849	0.582527114	0.529284847	-0.45177666	-0.4160205	-0.448017697	-0.51948457	-0.364965628	-0.433351962	-0.376124844	-0.490247011	-0.437882978	-0.195594457	0.917941745	0.931371517	1
