# Supplementary material for: Anti-roma Bias (Stereotypes, Prejudice, Behavioral Tendencies): A Network Approach Toward Attitude Strength
Source: Front Psychol. 2020 Sep 30;11:2071. doi: 10.3389/fpsyg.2020.02071 (PMC7554240; doi:10.3389/fpsyg.2020.02071)
Supplement: Supplementary file 1 [file Data_Sheet_1.ZIP › Correlation matrices/Cor_FR_Full.csv]

	UND1	UND2	UND3	UND4	UND5	CUL1	CUL2	CUL3	BLA1	BLA2	BLA3	BLA4	BLA5	BLA6	CA1	CA2	CA3	CA4	CA5	CA6	EMP	SYM	ANG	HOPE	TH1	TH2	TH3
UND1	1	0.143506195	0.577275736	0.294746803	0.36315078	0.285687369	0.251880082	0.436258014	0.263414981	0.506921069	0.482370837	0.576818914	0.478629772	0.334106121	-0.288732228	-0.250167106	-0.298166601	-0.318034176	-0.195928164	-0.257171853	-0.258081281	-0.313533206	-0.269293163	-0.056033815	0.519436845	0.531797838	0.530118052
UND2	0.143506195	1	0.178199771	0.651294448	-0.185474953	0.356470066	0.351174555	0.109294408	0.326833496	0.200067759	0.20577874	0.258371016	0.230623275	0.383870529	-0.505559778	-0.414589862	-0.454974844	-0.389003344	-0.477274969	-0.482285915	-0.453207098	-0.52795661	-0.443494253	-0.351925645	0.140880972	0.171322868	0.144191137
UND3	0.577275736	0.178199771	1	0.255441205	0.390525137	0.190552303	0.178526753	0.340410792	0.262349685	0.460244731	0.415479891	0.507934097	0.398834076	0.341278248	-0.269615784	-0.248877232	-0.266827402	-0.260719532	-0.179723367	-0.228600678	-0.222046508	-0.294845111	-0.208633273	-0.044494982	0.458158555	0.480538633	0.488251474
UND4	0.294746803	0.651294448	0.255441205	1	-0.087278592	0.47038147	0.453572	0.216498516	0.397472721	0.366066191	0.354930368	0.393563063	0.336128617	0.497382097	-0.601550796	-0.519225992	-0.564073537	-0.54554554	-0.515578498	-0.551511362	-0.517978501	-0.596400847	-0.517737642	-0.351012026	0.318942505	0.348537511	0.323210134
UND5	0.36315078	-0.185474953	0.390525137	-0.087278592	1	-0.028428095	-0.051549216	0.216217379	0.02084605	0.216170957	0.180235217	0.249244377	0.212259235	0.06217159	0.019409316	0.044352231	0.019582659	0.01024528	0.083053573	0.044405821	0.01208695	0.053768662	0.052920916	0.165495366	0.235190826	0.222781526	0.22887612
CUL1	0.285687369	0.356470066	0.190552303	0.47038147	-0.028428095	1	0.774498922	0.411283103	0.362556969	0.405709637	0.34310553	0.367574762	0.329773738	0.494702276	-0.469476681	-0.390674494	-0.437098354	-0.46337018	-0.371678625	-0.397516003	-0.394766628	-0.478112309	-0.39645404	-0.271013982	0.36456586	0.374852009	0.348127923
CUL2	0.251880082	0.351174555	0.178526753	0.453572	-0.051549216	0.774498922	1	0.381025798	0.332408327	0.362966747	0.292047015	0.325371336	0.299956399	0.477706415	-0.441532084	-0.346162998	-0.426560187	-0.409786827	-0.351925222	-0.374448363	-0.399031754	-0.467535204	-0.393715843	-0.252367836	0.305573093	0.300499565	0.288069559
CUL3	0.436258014	0.109294408	0.340410792	0.216498516	0.216217379	0.411283103	0.381025798	1	0.232082405	0.474266274	0.425254951	0.449198138	0.400714137	0.326992436	-0.246777171	-0.202939562	-0.276365194	-0.28907852	-0.18624127	-0.21697454	-0.256001743	-0.284080355	-0.197958296	-0.066201437	0.405414879	0.426359456	0.406151086
BLA1	0.263414981	0.326833496	0.262349685	0.397472721	0.02084605	0.362556969	0.332408327	0.232082405	1	0.374606129	0.286014722	0.39981699	0.309660094	0.433250787	-0.404973784	-0.340599195	-0.410466637	-0.411481828	-0.354159696	-0.360641931	-0.392232112	-0.443067436	-0.31446322	-0.240480526	0.304733034	0.344224691	0.286482223
BLA2	0.506921069	0.200067759	0.460244731	0.366066191	0.216170957	0.405709637	0.362966747	0.474266274	0.374606129	1	0.698565906	0.676049439	0.61372059	0.409500485	-0.384719874	-0.320227035	-0.378353928	-0.41696416	-0.321128225	-0.351615968	-0.335730553	-0.451828754	-0.3368608	-0.15396275	0.532067779	0.567679131	0.53872583
BLA3	0.482370837	0.20577874	0.415479891	0.354930368	0.180235217	0.34310553	0.292047015	0.425254951	0.286014722	0.698565906	1	0.643471557	0.604577594	0.347981497	-0.321287657	-0.272889391	-0.303563453	-0.34428645	-0.26667427	-0.287254683	-0.277325951	-0.405968274	-0.333238659	-0.16786615	0.507473597	0.518679855	0.506808712
BLA4	0.576818914	0.258371016	0.507934097	0.393563063	0.249244377	0.367574762	0.325371336	0.449198138	0.39981699	0.676049439	0.643471557	1	0.650222028	0.41320748	-0.383973043	-0.319055892	-0.372696041	-0.376556478	-0.311191075	-0.336817751	-0.3385278	-0.444621101	-0.327926372	-0.169313455	0.594247357	0.621872261	0.614487785
BLA5	0.478629772	0.230623275	0.398834076	0.336128617	0.212259235	0.329773738	0.299956399	0.400714137	0.309660094	0.61372059	0.604577594	0.650222028	1	0.327549052	-0.333562935	-0.278309106	-0.342238182	-0.30510893	-0.315934958	-0.307979299	-0.282149894	-0.413348022	-0.301128528	-0.184249886	0.458113897	0.482716755	0.46190327
BLA6	0.334106121	0.383870529	0.341278248	0.497382097	0.06217159	0.494702276	0.477706415	0.326992436	0.433250787	0.409500485	0.347981497	0.41320748	0.327549052	1	-0.463834698	-0.426284149	-0.442113894	-0.435667063	-0.331171054	-0.397371156	-0.399716521	-0.462843547	-0.404154674	-0.181494557	0.428600521	0.443205938	0.431132733
CA1	-0.288732228	-0.505559778	-0.269615784	-0.601550796	0.019409316	-0.469476681	-0.441532084	-0.246777171	-0.404973784	-0.384719874	-0.321287657	-0.383973043	-0.333562935	-0.463834698	1	0.710980678	0.800946683	0.692986945	0.712631118	0.742385282	0.578961883	0.661155858	0.595142689	0.351345433	-0.307999391	-0.328109371	-0.296837913
CA2	-0.250167106	-0.414589862	-0.248877232	-0.519225992	0.044352231	-0.390674494	-0.346162998	-0.202939562	-0.340599195	-0.320227035	-0.272889391	-0.319055892	-0.278309106	-0.426284149	0.710980678	1	0.692149365	0.646368156	0.618523127	0.656717237	0.532785097	0.587733756	0.560619739	0.302527749	-0.279596356	-0.295675025	-0.27699597
CA3	-0.298166601	-0.454974844	-0.266827402	-0.564073537	0.019582659	-0.437098354	-0.426560187	-0.276365194	-0.410466637	-0.378353928	-0.303563453	-0.372696041	-0.342238182	-0.442113894	0.800946683	0.692149365	1	0.669496674	0.724586376	0.751808883	0.554022942	0.65318119	0.553074431	0.328154575	-0.296811398	-0.324911818	-0.297547684
CA4	-0.318034176	-0.389003344	-0.260719532	-0.54554554	0.01024528	-0.46337018	-0.409786827	-0.28907852	-0.411481828	-0.41696416	-0.34428645	-0.376556478	-0.30510893	-0.435667063	0.692986945	0.646368156	0.669496674	1	0.628759924	0.730937104	0.529799708	0.629883895	0.565033511	0.333999573	-0.380313276	-0.402134361	-0.372463073
CA5	-0.195928164	-0.477274969	-0.179723367	-0.515578498	0.083053573	-0.371678625	-0.351925222	-0.18624127	-0.354159696	-0.321128225	-0.26667427	-0.311191075	-0.315934958	-0.331171054	0.712631118	0.618523127	0.724586376	0.628759924	1	0.738733604	0.568814957	0.660425837	0.534535683	0.384176224	-0.185586232	-0.221129584	-0.181166752
CA6	-0.257171853	-0.482285915	-0.228600678	-0.551511362	0.044405821	-0.397516003	-0.374448363	-0.21697454	-0.360641931	-0.351615968	-0.287254683	-0.336817751	-0.307979299	-0.397371156	0.742385282	0.656717237	0.751808883	0.730937104	0.738733604	1	0.550812335	0.645834448	0.567874298	0.376637106	-0.275347293	-0.297462183	-0.261112961
EMP	-0.258081281	-0.453207098	-0.222046508	-0.517978501	0.01208695	-0.394766628	-0.399031754	-0.256001743	-0.392232112	-0.335730553	-0.277325951	-0.3385278	-0.282149894	-0.399716521	0.578961883	0.532785097	0.554022942	0.529799708	0.568814957	0.550812335	1	0.712428143	0.628603237	0.447403053	-0.266780356	-0.302417503	-0.261307267
SYM	-0.313533206	-0.52795661	-0.294845111	-0.596400847	0.053768662	-0.478112309	-0.467535204	-0.284080355	-0.443067436	-0.451828754	-0.405968274	-0.444621101	-0.413348022	-0.462843547	0.661155858	0.587733756	0.65318119	0.629883895	0.660425837	0.645834448	0.712428143	1	0.691282081	0.55303808	-0.326666623	-0.36918985	-0.336195709
ANG	-0.269293163	-0.443494253	-0.208633273	-0.517737642	0.052920916	-0.39645404	-0.393715843	-0.197958296	-0.31446322	-0.3368608	-0.333238659	-0.327926372	-0.301128528	-0.404154674	0.595142689	0.560619739	0.553074431	0.565033511	0.534535683	0.567874298	0.628603237	0.691282081	1	0.368789168	-0.304033878	-0.317592587	-0.306065648
HOPE	-0.056033815	-0.351925645	-0.044494982	-0.351012026	0.165495366	-0.271013982	-0.252367836	-0.066201437	-0.240480526	-0.15396275	-0.16786615	-0.169313455	-0.184249886	-0.181494557	0.351345433	0.302527749	0.328154575	0.333999573	0.384176224	0.376637106	0.447403053	0.55303808	0.368789168	1	-0.080099652	-0.099777486	-0.093750647
TH1	0.519436845	0.140880972	0.458158555	0.318942505	0.235190826	0.36456586	0.305573093	0.405414879	0.304733034	0.532067779	0.507473597	0.594247357	0.458113897	0.428600521	-0.307999391	-0.279596356	-0.296811398	-0.380313276	-0.185586232	-0.275347293	-0.266780356	-0.326666623	-0.304033878	-0.080099652	1	0.905888022	0.897513734
TH2	0.531797838	0.171322868	0.480538633	0.348537511	0.222781526	0.374852009	0.300499565	0.426359456	0.344224691	0.567679131	0.518679855	0.621872261	0.482716755	0.443205938	-0.328109371	-0.295675025	-0.324911818	-0.402134361	-0.221129584	-0.297462183	-0.302417503	-0.36918985	-0.317592587	-0.099777486	0.905888022	1	0.907529182
TH3	0.530118052	0.144191137	0.488251474	0.323210134	0.22887612	0.348127923	0.288069559	0.406151086	0.286482223	0.53872583	0.506808712	0.614487785	0.46190327	0.431132733	-0.296837913	-0.27699597	-0.297547684	-0.372463073	-0.181166752	-0.261112961	-0.261307267	-0.336195709	-0.306065648	-0.093750647	0.897513734	0.907529182	1
