# Supplementary material for: Anti-roma Bias (Stereotypes, Prejudice, Behavioral Tendencies): A Network Approach Toward Attitude Strength
Source: Front Psychol. 2020 Sep 30;11:2071. doi: 10.3389/fpsyg.2020.02071 (PMC7554240; doi:10.3389/fpsyg.2020.02071)
Supplement: Supplementary file 1 [file Data_Sheet_1.ZIP › Correlation matrices/Cor_ROM_Low.csv]

	UND1	UND2	UND3	UND4	UND5	CUL1	CUL2	CUL3	BLA1	BLA2	BLA3	BLA4	BLA5	BLA6	CA1	CA2	CA3	CA4	CA5	CA6	EMP	SYM	ANG	HOPE	TH1	TH2	TH3
UND1	1	0.252106853	0.368013037	0.324413722	0.296426838	-0.142468331	-0.142401467	-0.203775833	0.216711157	0.264216643	0.330880011	0.391514317	0.239492372	0.215157664	-0.032857567	-0.157692716	-0.15386231	-0.037321116	-0.21114709	-0.098223748	-0.23663584	-0.171735829	0.015210085	-0.222892869	0.315868611	0.300640198	0.297998364
UND2	0.252106853	1	0.109110536	0.367137092	0.045500093	-0.129350304	-0.117739236	-0.081351509	0.056710111	0.140906222	0.220488065	0.251743036	0.170192229	0.160893134	-0.118866065	-0.183939024	-0.184327401	-0.124665072	-0.224539104	-0.133025334	-0.2416085	-0.211514402	-0.116770587	-0.1299005	0.146026112	0.132886122	0.11236477
UND3	0.368013037	0.109110536	1	0.215196987	0.242099482	0.001437129	-0.012866018	-0.103004374	0.152647285	0.09944529	0.243690719	0.233307735	0.146804602	0.204501762	0.013301011	-0.1042764	-0.134528633	-0.047006181	-0.158229202	-0.076957769	-0.176631221	-0.172029863	-0.046551805	-0.118895517	0.195420574	0.210649893	0.175361623
UND4	0.324413722	0.367137092	0.215196987	1	0.135466335	-0.210993672	-0.187106521	-0.189138516	0.186889849	0.258668173	0.338926563	0.347623352	0.200694521	0.241563388	-0.188126564	-0.230401781	-0.271538968	-0.218845301	-0.368541703	-0.33805557	-0.350600508	-0.319798402	-0.124506617	-0.250542538	0.2637953	0.228736138	0.29556399
UND5	0.296426838	0.045500093	0.242099482	0.135466335	1	-0.084094323	-0.036711775	-0.143612188	0.068870467	0.171890299	0.147489516	0.178684305	0.080891999	0.105652761	0.016758785	-0.052275949	-0.024873269	-0.067073983	-0.050675554	-0.007623422	-0.140360003	-0.016395725	0.017130876	-0.021451219	0.183631086	0.194725495	0.158957031
CUL1	-0.142468331	-0.129350304	0.001437129	-0.210993672	-0.084094323	1	0.598703568	0.440604969	-0.202616027	-0.13817956	-0.327913873	-0.28482595	-0.195457326	-0.190816705	0.062503249	0.193188296	0.204516482	0.184965382	0.261901046	0.134418978	0.295579203	0.097771511	0.057966038	0.272666423	-0.402883291	-0.341840823	-0.327831013
CUL2	-0.142401467	-0.117739236	-0.012866018	-0.187106521	-0.036711775	0.598703568	1	0.347428121	-0.179001247	-0.158627656	-0.248503221	-0.221826247	-0.127940354	-0.158648843	0.112719986	0.19452556	0.193828825	0.167359157	0.24283342	0.164796912	0.2458904	0.124828647	0.123033789	0.271385491	-0.264581756	-0.232505918	-0.204773371
CUL3	-0.203775833	-0.081351509	-0.103004374	-0.189138516	-0.143612188	0.440604969	0.347428121	1	-0.111129238	-0.257573398	-0.261744411	-0.264620839	-0.123209565	-0.250687324	0.074196028	0.121296263	0.143129921	0.138932211	0.189639066	0.126638955	0.198364463	0.06325427	0.035744565	0.226085961	-0.349532305	-0.315813901	-0.311581421
BLA1	0.216711157	0.056710111	0.152647285	0.186889849	0.068870467	-0.202616027	-0.179001247	-0.111129238	1	0.117536619	0.221043199	0.306922994	0.176293902	0.207808951	-0.043268765	-0.103439847	-0.172306016	-0.120406383	-0.175164839	-0.148399907	-0.148996136	-0.122797776	-0.072430541	-0.178546152	0.228469898	0.227651284	0.229099448
BLA2	0.264216643	0.140906222	0.09944529	0.258668173	0.171890299	-0.13817956	-0.158627656	-0.257573398	0.117536619	1	0.483120507	0.438121054	0.298441419	0.22680826	-0.143135155	-0.171337003	-0.09242966	-0.073142367	-0.17376545	-0.161879392	-0.307350081	-0.158584229	-0.051061923	-0.304335196	0.369627448	0.29857918	0.384994563
BLA3	0.330880011	0.220488065	0.243690719	0.338926563	0.147489516	-0.327913873	-0.248503221	-0.261744411	0.221043199	0.483120507	1	0.510344664	0.398389656	0.275071371	-0.15115989	-0.232592469	-0.225558106	-0.080141258	-0.299968792	-0.184302481	-0.364372059	-0.226568651	-0.191575953	-0.381660347	0.400090492	0.404138534	0.420907023
BLA4	0.391514317	0.251743036	0.233307735	0.347623352	0.178684305	-0.28482595	-0.221826247	-0.264620839	0.306922994	0.438121054	0.510344664	1	0.299483093	0.345482936	-0.100345042	-0.22358428	-0.212864049	-0.197772761	-0.251158804	-0.205172938	-0.341717034	-0.178082918	-0.081274486	-0.34536622	0.531806456	0.496692921	0.617603036
BLA5	0.239492372	0.170192229	0.146804602	0.200694521	0.080891999	-0.195457326	-0.127940354	-0.123209565	0.176293902	0.298441419	0.398389656	0.299483093	1	0.12300187	-0.098543839	-0.139037397	-0.176602846	-0.038458172	-0.127617116	-0.09599136	-0.126666534	-0.134177948	-0.114463557	-0.197522768	0.15836165	0.20392189	0.196894768
BLA6	0.215157664	0.160893134	0.204501762	0.241563388	0.105652761	-0.190816705	-0.158648843	-0.250687324	0.207808951	0.22680826	0.275071371	0.345482936	0.12300187	1	-0.062035211	-0.271614319	-0.190306848	-0.128008788	-0.216998048	-0.17521224	-0.272244084	-0.16582592	-0.103277534	-0.218689912	0.276539115	0.262048343	0.285753283
CA1	-0.032857567	-0.118866065	0.013301011	-0.188126564	0.016758785	0.062503249	0.112719986	0.074196028	-0.043268765	-0.143135155	-0.15115989	-0.100345042	-0.098543839	-0.062035211	1	0.336724	0.391104159	0.13137783	0.320991149	0.157635501	0.106356581	0.146903848	0.0868048	0.211741634	-0.055269838	0.003716438	-0.075018171
CA2	-0.157692716	-0.183939024	-0.1042764	-0.230401781	-0.052275949	0.193188296	0.19452556	0.121296263	-0.103439847	-0.171337003	-0.232592469	-0.22358428	-0.139037397	-0.271614319	0.336724	1	0.586388219	0.275216708	0.458272846	0.383482611	0.242810459	0.2285816	0.132466409	0.290207802	-0.158426655	-0.108427285	-0.235434712
CA3	-0.15386231	-0.184327401	-0.134528633	-0.271538968	-0.024873269	0.204516482	0.193828825	0.143129921	-0.172306016	-0.09242966	-0.225558106	-0.212864049	-0.176602846	-0.190306848	0.391104159	0.586388219	1	0.272895999	0.46915274	0.378599141	0.326203358	0.267304755	0.138372669	0.273577378	-0.102508889	-0.060441374	-0.131161696
CA4	-0.037321116	-0.124665072	-0.047006181	-0.218845301	-0.067073983	0.184965382	0.167359157	0.138932211	-0.120406383	-0.073142367	-0.080141258	-0.197772761	-0.038458172	-0.128008788	0.13137783	0.275216708	0.272895999	1	0.413163338	0.569025343	0.217520382	0.240365177	0.062673353	0.259549169	-0.169006802	-0.137565732	-0.161967979
CA5	-0.21114709	-0.224539104	-0.158229202	-0.368541703	-0.050675554	0.261901046	0.24283342	0.189639066	-0.175164839	-0.17376545	-0.299968792	-0.251158804	-0.127617116	-0.216998048	0.320991149	0.458272846	0.46915274	0.413163338	1	0.540988418	0.314694474	0.324158869	0.172031643	0.360859158	-0.219689947	-0.176748023	-0.216670479
CA6	-0.098223748	-0.133025334	-0.076957769	-0.33805557	-0.007623422	0.134418978	0.164796912	0.126638955	-0.148399907	-0.161879392	-0.184302481	-0.205172938	-0.09599136	-0.17521224	0.157635501	0.383482611	0.378599141	0.569025343	0.540988418	1	0.282503488	0.300739082	0.08464339	0.336573713	-0.177525696	-0.119658502	-0.197276946
EMP	-0.23663584	-0.2416085	-0.176631221	-0.350600508	-0.140360003	0.295579203	0.2458904	0.198364463	-0.148996136	-0.307350081	-0.364372059	-0.341717034	-0.126666534	-0.272244084	0.106356581	0.242810459	0.326203358	0.217520382	0.314694474	0.282503488	1	0.482080566	0.205956257	0.399360852	-0.295929191	-0.219057755	-0.256724879
SYM	-0.171735829	-0.211514402	-0.172029863	-0.319798402	-0.016395725	0.097771511	0.124828647	0.06325427	-0.122797776	-0.158584229	-0.226568651	-0.178082918	-0.134177948	-0.16582592	0.146903848	0.2285816	0.267304755	0.240365177	0.324158869	0.300739082	0.482080566	1	0.264693537	0.359291081	-0.17278197	-0.147924072	-0.169418184
ANG	0.015210085	-0.116770587	-0.046551805	-0.124506617	0.017130876	0.057966038	0.123033789	0.035744565	-0.072430541	-0.051061923	-0.191575953	-0.081274486	-0.114463557	-0.103277534	0.0868048	0.132466409	0.138372669	0.062673353	0.172031643	0.08464339	0.205956257	0.264693537	1	0.214966251	-0.036380699	-0.008246676	-0.002215025
HOPE	-0.222892869	-0.1299005	-0.118895517	-0.250542538	-0.021451219	0.272666423	0.271385491	0.226085961	-0.178546152	-0.304335196	-0.381660347	-0.34536622	-0.197522768	-0.218689912	0.211741634	0.290207802	0.273577378	0.259549169	0.360859158	0.336573713	0.399360852	0.359291081	0.214966251	1	-0.340628388	-0.293557499	-0.362334079
TH1	0.315868611	0.146026112	0.195420574	0.2637953	0.183631086	-0.402883291	-0.264581756	-0.349532305	0.228469898	0.369627448	0.400090492	0.531806456	0.15836165	0.276539115	-0.055269838	-0.158426655	-0.102508889	-0.169006802	-0.219689947	-0.177525696	-0.295929191	-0.17278197	-0.036380699	-0.340628388	1	0.790574104	0.750766139
TH2	0.300640198	0.132886122	0.210649893	0.228736138	0.194725495	-0.341840823	-0.232505918	-0.315813901	0.227651284	0.29857918	0.404138534	0.496692921	0.20392189	0.262048343	0.003716438	-0.108427285	-0.060441374	-0.137565732	-0.176748023	-0.119658502	-0.219057755	-0.147924072	-0.008246676	-0.293557499	0.790574104	1	0.73322556
TH3	0.297998364	0.11236477	0.175361623	0.29556399	0.158957031	-0.327831013	-0.204773371	-0.311581421	0.229099448	0.384994563	0.420907023	0.617603036	0.196894768	0.285753283	-0.075018171	-0.235434712	-0.131161696	-0.161967979	-0.216670479	-0.197276946	-0.256724879	-0.169418184	-0.002215025	-0.362334079	0.750766139	0.73322556	1
