# Supplementary material for: Anti-roma Bias (Stereotypes, Prejudice, Behavioral Tendencies): A Network Approach Toward Attitude Strength
Source: Front Psychol. 2020 Sep 30;11:2071. doi: 10.3389/fpsyg.2020.02071 (PMC7554240; doi:10.3389/fpsyg.2020.02071)
Supplement: Supplementary file 1 [file Data_Sheet_1.ZIP › Correlation matrices/Cor_SK_High.csv]

	UND1	UND2	UND3	UND4	UND5	CUL1	CUL2	CUL3	BLA1	BLA2	BLA3	BLA4	BLA5	BLA6	CA1	CA2	CA3	CA4	CA5	CA6	EMP	SYM	ANG	HOPE	TH1	TH2	TH3
UND1	1	0.162083288	0.37807674	0.168821609	0.391872049	0.101296836	0.101608883	0.214972654	0.124025796	0.331788964	0.307797776	0.342496539	0.330979336	0.145708661	-0.243558853	-0.13154913	-0.19526388	-0.191841424	-0.245324467	-0.208177546	-0.155939371	-0.220438521	-0.164733289	-0.175515287	0.259643319	0.236676612	0.269829622
UND2	0.162083288	1	0.381565434	0.498660502	0.278357415	0.223938656	0.116094905	0.175338734	0.230526552	0.312435437	0.333472323	0.39749888	0.317764401	0.252606708	-0.430907017	-0.2759267	-0.342813045	-0.319606356	-0.377208787	-0.359608241	-0.320454286	-0.400437244	-0.305416449	-0.279474745	0.289465539	0.312407527	0.357130827
UND3	0.37807674	0.381565434	1	0.395833751	0.479073513	0.157924144	0.068370036	0.240720914	0.171702691	0.381503747	0.430411585	0.474798395	0.41094879	0.202248669	-0.328465648	-0.235921819	-0.348628566	-0.276972162	-0.370014229	-0.358149107	-0.32994641	-0.383515828	-0.309442355	-0.255498349	0.38343509	0.375265823	0.410176373
UND4	0.168821609	0.498660502	0.395833751	1	0.33464372	0.334650366	0.256322613	0.232174989	0.187928013	0.42475485	0.469698683	0.484818221	0.435573534	0.331198118	-0.530749017	-0.345651572	-0.460807491	-0.395454897	-0.479629923	-0.479599242	-0.442453968	-0.50490375	-0.371169071	-0.339806048	0.402970352	0.442615834	0.437877959
UND5	0.391872049	0.278357415	0.479073513	0.33464372	1	0.223845699	0.1648578	0.334267742	0.100525378	0.451184525	0.427601007	0.431557531	0.33346482	0.266090453	-0.363072158	-0.196944589	-0.305477615	-0.287143128	-0.35060665	-0.340866677	-0.26389544	-0.35937395	-0.316314336	-0.271134613	0.415788981	0.413279753	0.451372715
CUL1	0.101296836	0.223938656	0.157924144	0.334650366	0.223845699	1	0.749463954	0.529449592	0.104016943	0.348748445	0.364683635	0.373751707	0.236486739	0.396462828	-0.394790596	-0.223715289	-0.385724528	-0.426973331	-0.420174481	-0.394505184	-0.341431485	-0.419160217	-0.348339453	-0.390623653	0.496190076	0.46973452	0.415976908
CUL2	0.101608883	0.116094905	0.068370036	0.256322613	0.1648578	0.749463954	1	0.446967093	0.140487807	0.286726612	0.288963286	0.296902608	0.158078075	0.388160908	-0.321096791	-0.130681062	-0.310958052	-0.424163118	-0.325744901	-0.296089383	-0.316478857	-0.325077911	-0.309041793	-0.339821115	0.447164276	0.398656164	0.349172377
CUL3	0.214972654	0.175338734	0.240720914	0.232174989	0.334267742	0.529449592	0.446967093	1	0.020369855	0.413489304	0.385104317	0.437178372	0.339097207	0.328597378	-0.380009138	-0.15570675	-0.375036811	-0.352438374	-0.402214181	-0.345833424	-0.349006014	-0.444424205	-0.329948248	-0.347919294	0.511246961	0.500385504	0.481186662
BLA1	0.124025796	0.230526552	0.171702691	0.187928013	0.100525378	0.104016943	0.140487807	0.020369855	1	0.077182753	0.117453194	0.13486667	0.064217848	0.24724752	-0.148122615	-0.159344603	-0.122956661	-0.115378819	-0.176138482	-0.16075665	-0.165127313	-0.175363663	-0.180947549	-0.082848471	0.154116933	0.14111462	0.188359348
BLA2	0.331788964	0.312435437	0.381503747	0.42475485	0.451184525	0.348748445	0.286726612	0.413489304	0.077182753	1	0.686655358	0.658396998	0.616109007	0.253457979	-0.488084396	-0.344691868	-0.436288412	-0.387158343	-0.494541652	-0.483293789	-0.400064247	-0.551400768	-0.40777504	-0.423414232	0.524381508	0.534433614	0.561061978
BLA3	0.307797776	0.333472323	0.430411585	0.469698683	0.427601007	0.364683635	0.288963286	0.385104317	0.117453194	0.686655358	1	0.737306977	0.675810926	0.283366854	-0.465826766	-0.323054534	-0.44202144	-0.380569092	-0.512597803	-0.510481049	-0.472348743	-0.579214795	-0.425199595	-0.43835727	0.512834832	0.530246126	0.560725253
BLA4	0.342496539	0.39749888	0.474798395	0.484818221	0.431557531	0.373751707	0.296902608	0.437178372	0.13486667	0.658396998	0.737306977	1	0.679999124	0.298141057	-0.544827955	-0.373328942	-0.475511214	-0.463736114	-0.576541704	-0.546871934	-0.512614897	-0.6091421	-0.462672409	-0.472209279	0.634751685	0.644420515	0.666973267
BLA5	0.330979336	0.317764401	0.41094879	0.435573534	0.33346482	0.236486739	0.158078075	0.339097207	0.064217848	0.616109007	0.675810926	0.679999124	1	0.157929345	-0.400320082	-0.275180852	-0.325385702	-0.273874098	-0.415548243	-0.428396545	-0.351628673	-0.447422363	-0.323142496	-0.285370031	0.426012562	0.445336943	0.475106814
BLA6	0.145708661	0.252606708	0.202248669	0.331198118	0.266090453	0.396462828	0.388160908	0.328597378	0.24724752	0.253457979	0.283366854	0.298141057	0.157929345	1	-0.328451009	-0.231318846	-0.360516863	-0.405750053	-0.387301275	-0.332364452	-0.353327238	-0.359664526	-0.321944018	-0.29271456	0.432792885	0.396678151	0.425420944
CA1	-0.243558853	-0.430907017	-0.328465648	-0.530749017	-0.363072158	-0.394790596	-0.321096791	-0.380009138	-0.148122615	-0.488084396	-0.465826766	-0.544827955	-0.400320082	-0.328451009	1	0.512789341	0.668808285	0.55445314	0.687971201	0.661517911	0.547875677	0.644734065	0.433493836	0.487086521	-0.506618521	-0.55094743	-0.529648915
CA2	-0.13154913	-0.2759267	-0.235921819	-0.345651572	-0.196944589	-0.223715289	-0.130681062	-0.15570675	-0.159344603	-0.344691868	-0.323054534	-0.373328942	-0.275180852	-0.231318846	0.512789341	1	0.544818692	0.387271416	0.51167656	0.490172731	0.405751971	0.475954023	0.391890607	0.318507196	-0.24916584	-0.262999026	-0.280445023
CA3	-0.19526388	-0.342813045	-0.348628566	-0.460807491	-0.305477615	-0.385724528	-0.310958052	-0.375036811	-0.122956661	-0.436288412	-0.44202144	-0.475511214	-0.325385702	-0.360516863	0.668808285	0.544818692	1	0.622669175	0.734342612	0.699309587	0.593408221	0.639506442	0.463025703	0.50953977	-0.487044797	-0.51272544	-0.517701124
CA4	-0.191841424	-0.319606356	-0.276972162	-0.395454897	-0.287143128	-0.426973331	-0.424163118	-0.352438374	-0.115378819	-0.387158343	-0.380569092	-0.463736114	-0.273874098	-0.405750053	0.55445314	0.387271416	0.622669175	1	0.647247391	0.648086632	0.595561263	0.628053347	0.416621891	0.506765367	-0.552948376	-0.544301194	-0.533722954
CA5	-0.245324467	-0.377208787	-0.370014229	-0.479629923	-0.35060665	-0.420174481	-0.325744901	-0.402214181	-0.176138482	-0.494541652	-0.512597803	-0.576541704	-0.415548243	-0.387301275	0.687971201	0.51167656	0.734342612	0.647247391	1	0.754579144	0.623786381	0.710942133	0.499824914	0.522572315	-0.534786014	-0.564605908	-0.574221099
CA6	-0.208177546	-0.359608241	-0.358149107	-0.479599242	-0.340866677	-0.394505184	-0.296089383	-0.345833424	-0.16075665	-0.483293789	-0.510481049	-0.546871934	-0.428396545	-0.332364452	0.661517911	0.490172731	0.699309587	0.648086632	0.754579144	1	0.553816754	0.663052749	0.485429485	0.477768658	-0.497002268	-0.540663035	-0.56800678
EMP	-0.155939371	-0.320454286	-0.32994641	-0.442453968	-0.26389544	-0.341431485	-0.316478857	-0.349006014	-0.165127313	-0.400064247	-0.472348743	-0.512614897	-0.351628673	-0.353327238	0.547875677	0.405751971	0.593408221	0.595561263	0.623786381	0.553816754	1	0.7463163	0.514207141	0.544560516	-0.517574795	-0.501253315	-0.486652058
SYM	-0.220438521	-0.400437244	-0.383515828	-0.50490375	-0.35937395	-0.419160217	-0.325077911	-0.444424205	-0.175363663	-0.551400768	-0.579214795	-0.6091421	-0.447422363	-0.359664526	0.644734065	0.475954023	0.639506442	0.628053347	0.710942133	0.663052749	0.7463163	1	0.564531586	0.617793986	-0.611765545	-0.608290052	-0.621763618
ANG	-0.164733289	-0.305416449	-0.309442355	-0.371169071	-0.316314336	-0.348339453	-0.309041793	-0.329948248	-0.180947549	-0.40777504	-0.425199595	-0.462672409	-0.323142496	-0.321944018	0.433493836	0.391890607	0.463025703	0.416621891	0.499824914	0.485429485	0.514207141	0.564531586	1	0.458247375	-0.467876683	-0.444505252	-0.480225536
HOPE	-0.175515287	-0.279474745	-0.255498349	-0.339806048	-0.271134613	-0.390623653	-0.339821115	-0.347919294	-0.082848471	-0.423414232	-0.43835727	-0.472209279	-0.285370031	-0.29271456	0.487086521	0.318507196	0.50953977	0.506765367	0.522572315	0.477768658	0.544560516	0.617793986	0.458247375	1	-0.504018911	-0.533019035	-0.496091538
TH1	0.259643319	0.289465539	0.38343509	0.402970352	0.415788981	0.496190076	0.447164276	0.511246961	0.154116933	0.524381508	0.512834832	0.634751685	0.426012562	0.432792885	-0.506618521	-0.24916584	-0.487044797	-0.552948376	-0.534786014	-0.497002268	-0.517574795	-0.611765545	-0.467876683	-0.504018911	1	0.875597703	0.863787497
TH2	0.236676612	0.312407527	0.375265823	0.442615834	0.413279753	0.46973452	0.398656164	0.500385504	0.14111462	0.534433614	0.530246126	0.644420515	0.445336943	0.396678151	-0.55094743	-0.262999026	-0.51272544	-0.544301194	-0.564605908	-0.540663035	-0.501253315	-0.608290052	-0.444505252	-0.533019035	0.875597703	1	0.850293164
TH3	0.269829622	0.357130827	0.410176373	0.437877959	0.451372715	0.415976908	0.349172377	0.481186662	0.188359348	0.561061978	0.560725253	0.666973267	0.475106814	0.425420944	-0.529648915	-0.280445023	-0.517701124	-0.533722954	-0.574221099	-0.56800678	-0.486652058	-0.621763618	-0.480225536	-0.496091538	0.863787497	0.850293164	1
