# Supplementary material for: Anti-roma Bias (Stereotypes, Prejudice, Behavioral Tendencies): A Network Approach Toward Attitude Strength
Source: Front Psychol. 2020 Sep 30;11:2071. doi: 10.3389/fpsyg.2020.02071 (PMC7554240; doi:10.3389/fpsyg.2020.02071)
Supplement: Supplementary file 1 [file Data_Sheet_1.ZIP › Correlation matrices/Cor_HU_Low.csv]

UND1	1	0.206068114	0.411996207	0.237871452	0.264998778	0.048552446	0.075770683	0.117569114	0.223794045	0.216417506	0.258381347	0.37088883	0.264048801	0.124108542	-0.147570641	-0.072723458	-0.114370081	-0.035915511	-0.062639108	-0.090983029	-0.135227652	-0.132999408	-0.032673699	-0.041446811	0.194764079	0.263818363	0.313065521
UND2	0.206068114	1	0.337013499	0.669694185	0.092988324	0.175869542	0.143920399	-0.021019767	0.341559621	0.166985852	0.263993816	0.241332386	0.236253135	0.185426239	-0.331423318	-0.295265454	-0.354758762	-0.202894235	-0.303292397	-0.290186716	-0.448102817	-0.353228129	-0.363631482	-0.228008671	0.184601281	0.178033406	0.220003646
UND3	0.411996207	0.337013499	1	0.364042013	0.486826459	0.068372018	0.132839375	0.162335311	0.241672082	0.243501843	0.343100629	0.41997528	0.261300746	0.178352953	-0.260849963	-0.121213508	-0.18490174	-0.089178275	-0.112137976	-0.146347403	-0.285413576	-0.273119666	-0.155411337	-0.052056943	0.291992812	0.340796776	0.378075724
UND4	0.237871452	0.669694185	0.364042013	1	0.129885252	0.265978936	0.23242988	0.010859484	0.278399809	0.154806005	0.312713554	0.257463194	0.192423574	0.213655031	-0.385139364	-0.309909844	-0.376219504	-0.274402732	-0.278926045	-0.358507649	-0.503031685	-0.3709275	-0.388490844	-0.255027063	0.184682312	0.220545106	0.245954908
UND5	0.264998778	0.092988324	0.486826459	0.129885252	1	0.003416776	0.022779998	0.170990695	0.055418012	0.265679276	0.25998351	0.30189658	0.262229118	0.14245776	-0.089083611	0.009364122	-0.031789081	-0.018495966	0.001490744	-0.039624975	-0.244103595	-0.124880313	-0.020514129	0.08437004	0.307328521	0.333882376	0.369444357
CUL1	0.048552446	0.175869542	0.068372018	0.265978936	0.003416776	1	0.697225284	0.347321806	0.14638011	0.142124985	0.171983087	0.172647388	0.10968903	0.172827188	-0.233758523	-0.140027547	-0.249737871	-0.277197221	-0.123458753	-0.201820496	-0.252692963	-0.13814785	-0.16079136	-0.17657019	0.307970947	0.288888815	0.23236778
CUL2	0.075770683	0.143920399	0.132839375	0.23242988	0.022779998	0.697225284	1	0.372186141	0.135663731	0.113268935	0.112057502	0.163957896	0.110722903	0.160740013	-0.184508048	-0.088719753	-0.159159426	-0.276611599	-0.090771837	-0.230762248	-0.233212835	-0.177195794	-0.143107551	-0.136487498	0.290901771	0.273524199	0.231135933
CUL3	0.117569114	-0.021019767	0.162335311	0.010859484	0.170990695	0.347321806	0.372186141	1	0.015412511	0.247473033	0.227659888	0.171355566	0.170740732	0.101949976	-0.163474684	-0.005074168	-0.071339285	-0.190434942	-0.086048963	-0.20895847	-0.071841305	0.014674022	0.014703968	-0.060630734	0.215602619	0.209139696	0.178375999
BLA1	0.223794045	0.341559621	0.241672082	0.278399809	0.055418012	0.14638011	0.135663731	0.015412511	1	0.131753747	0.27133745	0.295708305	0.234133172	0.157241752	-0.274319927	-0.170810597	-0.256342368	-0.079827803	-0.276573437	-0.206635919	-0.289778798	-0.205719561	-0.188684532	-0.234060674	0.232756956	0.262257355	0.29825821
BLA2	0.216417506	0.166985852	0.243501843	0.154806005	0.265679276	0.142124985	0.113268935	0.247473033	0.131753747	1	0.542976846	0.418937903	0.493916171	0.204658441	-0.176559462	-0.086020005	-0.172770543	-0.078212304	-0.120427093	-0.192374735	-0.183530846	-0.063788264	-0.122208809	-0.056201774	0.300564819	0.351985775	0.34475088
BLA3	0.258381347	0.263993816	0.343100629	0.312713554	0.25998351	0.171983087	0.112057502	0.227659888	0.27133745	0.542976846	1	0.478825683	0.497333953	0.139084964	-0.33164261	-0.167911635	-0.274587908	-0.11184039	-0.237465898	-0.250638183	-0.32089312	-0.211783238	-0.177735758	-0.200143333	0.33295546	0.364133173	0.383697784
BLA4	0.37088883	0.241332386	0.41997528	0.257463194	0.30189658	0.172647388	0.163957896	0.171355566	0.295708305	0.418937903	0.478825683	1	0.467545319	0.209093025	-0.256318961	-0.19326344	-0.262005748	-0.113339927	-0.228925641	-0.173300768	-0.278355342	-0.212208533	-0.169806993	-0.164948931	0.490008629	0.552923244	0.603439289
BLA5	0.264048801	0.236253135	0.261300746	0.192423574	0.262229118	0.10968903	0.110722903	0.170740732	0.234133172	0.493916171	0.497333953	0.467545319	1	0.129349846	-0.202035354	-0.139327938	-0.216371408	-0.07336608	-0.18681741	-0.189178442	-0.253253535	-0.14520158	-0.091484179	-0.08897361	0.302818583	0.338653334	0.353981473
BLA6	0.124108542	0.185426239	0.178352953	0.213655031	0.14245776	0.172827188	0.160740013	0.101949976	0.157241752	0.204658441	0.139084964	0.209093025	0.129349846	1	-0.207531112	-0.09621978	-0.177366701	-0.117989471	-0.127600918	-0.133212447	-0.207529227	-0.133619693	-0.182602823	-0.116520902	0.191244429	0.237410701	0.271511092
CA1	-0.147570641	-0.331423318	-0.260849963	-0.385139364	-0.089083611	-0.233758523	-0.184508048	-0.163474684	-0.274319927	-0.176559462	-0.33164261	-0.256318961	-0.202035354	-0.207531112	1	0.486579306	0.609245835	0.319014695	0.551727884	0.464415839	0.454144313	0.334862569	0.372492074	0.255804137	-0.172161224	-0.188328231	-0.205105533
CA2	-0.072723458	-0.295265454	-0.121213508	-0.309909844	0.009364122	-0.140027547	-0.088719753	-0.005074168	-0.170810597	-0.086020005	-0.167911635	-0.19326344	-0.139327938	-0.09621978	0.486579306	1	0.601788323	0.290187839	0.442232173	0.445526639	0.36772966	0.320240206	0.360305442	0.305201391	-0.046344415	-0.078331608	-0.096398506
CA3	-0.114370081	-0.354758762	-0.18490174	-0.376219504	-0.031789081	-0.249737871	-0.159159426	-0.071339285	-0.256342368	-0.172770543	-0.274587908	-0.262005748	-0.216371408	-0.177366701	0.609245835	0.601788323	1	0.349569241	0.537788736	0.534790726	0.440508793	0.303361443	0.36171443	0.283829655	-0.121278716	-0.149428926	-0.165203129
CA4	-0.035915511	-0.202894235	-0.089178275	-0.274402732	-0.018495966	-0.277197221	-0.276611599	-0.190434942	-0.079827803	-0.078212304	-0.11184039	-0.113339927	-0.07336608	-0.117989471	0.319014695	0.290187839	0.349569241	1	0.349273954	0.511949181	0.350857573	0.297322725	0.235363303	0.259014313	-0.206438783	-0.225828921	-0.172392511
CA5	-0.062639108	-0.303292397	-0.112137976	-0.278926045	0.001490744	-0.123458753	-0.090771837	-0.086048963	-0.276573437	-0.120427093	-0.237465898	-0.228925641	-0.18681741	-0.127600918	0.551727884	0.442232173	0.537788736	0.349273954	1	0.505880089	0.351219283	0.250550554	0.286214928	0.272606245	-0.110377964	-0.136434339	-0.144968482
CA6	-0.090983029	-0.290186716	-0.146347403	-0.358507649	-0.039624975	-0.201820496	-0.230762248	-0.20895847	-0.206635919	-0.192374735	-0.250638183	-0.173300768	-0.189178442	-0.133212447	0.464415839	0.445526639	0.534790726	0.511949181	0.505880089	1	0.423368149	0.287974608	0.297144766	0.280127823	-0.112929213	-0.151166498	-0.149083329
EMP	-0.135227652	-0.448102817	-0.285413576	-0.503031685	-0.244103595	-0.252692963	-0.233212835	-0.071841305	-0.289778798	-0.183530846	-0.32089312	-0.278355342	-0.253253535	-0.207529227	0.454144313	0.36772966	0.440508793	0.350857573	0.351219283	0.423368149	1	0.565088549	0.416152658	0.372734435	-0.233633542	-0.247975914	-0.279272295
SYM	-0.132999408	-0.353228129	-0.273119666	-0.3709275	-0.124880313	-0.13814785	-0.177195794	0.014674022	-0.205719561	-0.063788264	-0.211783238	-0.212208533	-0.14520158	-0.133619693	0.334862569	0.320240206	0.303361443	0.297322725	0.250550554	0.287974608	0.565088549	1	0.408457056	0.259807813	-0.137104612	-0.155869929	-0.219969316
ANG	-0.032673699	-0.363631482	-0.155411337	-0.388490844	-0.020514129	-0.16079136	-0.143107551	0.014703968	-0.188684532	-0.122208809	-0.177735758	-0.169806993	-0.091484179	-0.182602823	0.372492074	0.360305442	0.36171443	0.235363303	0.286214928	0.297144766	0.416152658	0.408457056	1	0.154533089	-0.048284742	-0.090784197	-0.116475205
HOPE	-0.041446811	-0.228008671	-0.052056943	-0.255027063	0.08437004	-0.17657019	-0.136487498	-0.060630734	-0.234060674	-0.056201774	-0.200143333	-0.164948931	-0.08897361	-0.116520902	0.255804137	0.305201391	0.283829655	0.259014313	0.272606245	0.280127823	0.372734435	0.259807813	0.154533089	1	-0.109714456	-0.119772242	-0.136793301
TH1	0.194764079	0.184601281	0.291992812	0.184682312	0.307328521	0.307970947	0.290901771	0.215602619	0.232756956	0.300564819	0.33295546	0.490008629	0.302818583	0.191244429	-0.172161224	-0.046344415	-0.121278716	-0.206438783	-0.110377964	-0.112929213	-0.233633542	-0.137104612	-0.048284742	-0.109714456	1	0.790103271	0.71291679
TH2	0.263818363	0.178033406	0.340796776	0.220545106	0.333882376	0.288888815	0.273524199	0.209139696	0.262257355	0.351985775	0.364133173	0.552923244	0.338653334	0.237410701	-0.188328231	-0.078331608	-0.149428926	-0.225828921	-0.136434339	-0.151166498	-0.247975914	-0.155869929	-0.090784197	-0.119772242	0.790103271	1	0.760444033
TH3	0.313065521	0.220003646	0.378075724	0.245954908	0.369444357	0.23236778	0.231135933	0.178375999	0.29825821	0.34475088	0.383697784	0.603439289	0.353981473	0.271511092	-0.205105533	-0.096398506	-0.165203129	-0.172392511	-0.144968482	-0.149083329	-0.279272295	-0.219969316	-0.116475205	-0.136793301	0.71291679	0.760444033	1
