# Supplementary material for: Anti-roma Bias (Stereotypes, Prejudice, Behavioral Tendencies): A Network Approach Toward Attitude Strength
Source: Front Psychol. 2020 Sep 30;11:2071. doi: 10.3389/fpsyg.2020.02071 (PMC7554240; doi:10.3389/fpsyg.2020.02071)
Supplement: Supplementary file 2 [file Data_Sheet_2.ZIP]

Archive with 36 entries (35 files):
- Partial correlation matrices/
- __MACOSX/._Partial correlation matrices
- Partial correlation matrices/PCor_SK_Low.csv
- __MACOSX/Partial correlation matrices/._PCor_SK_Low.csv
- Partial correlation matrices/PCor_SK_Full.csv
- __MACOSX/Partial correlation matrices/._PCor_SK_Full.csv
- Partial correlation matrices/PCor_ROM_Low.csv
- __MACOSX/Partial correlation matrices/._PCor_ROM_Low.csv
- Partial correlation matrices/PCor_SK_High.csv
- __MACOSX/Partial correlation matrices/._PCor_SK_High.csv
- Partial correlation matrices/.DS_Store
- __MACOSX/Partial correlation matrices/._.DS_Store
- Partial correlation matrices/PCor_FR_Full.csv
- __MACOSX/Partial correlation matrices/._PCor_FR_Full.csv
- Partial correlation matrices/PCor_FR_High.csv
- __MACOSX/Partial correlation matrices/._PCor_FR_High.csv
- Partial correlation matrices/PCor_IRE_Low.csv
- __MACOSX/Partial correlation matrices/._PCor_IRE_Low.csv
- Partial correlation matrices/PCor_HU_Low.csv
- __MACOSX/Partial correlation matrices/._PCor_HU_Low.csv
- Partial correlation matrices/PCor_ROM_High.csv
- __MACOSX/Partial correlation matrices/._PCor_ROM_High.csv
- Partial correlation matrices/PCor_ROM_Full.csv
- __MACOSX/Partial correlation matrices/._PCor_ROM_Full.csv
- Partial correlation matrices/PCor_FR_Low.csv
- __MACOSX/Partial correlation matrices/._PCor_FR_Low.csv
- Partial correlation matrices/Cor_SK_Full.csv
- __MACOSX/Partial correlation matrices/._Cor_SK_Full.csv
- Partial correlation matrices/PCor_IRE_Full.csv
- __MACOSX/Partial correlation matrices/._PCor_IRE_Full.csv
- Partial correlation matrices/PCor_HU_High.csv
- __MACOSX/Partial correlation matrices/._PCor_HU_High.csv
- Partial correlation matrices/PCor_HU_Full.csv
- __MACOSX/Partial correlation matrices/._PCor_HU_Full.csv
- Partial correlation matrices/PCor_IRE_High.csv
- __MACOSX/Partial correlation matrices/._PCor_IRE_High.csv
