# Supplementary material for: Anti-roma Bias (Stereotypes, Prejudice, Behavioral Tendencies): A Network Approach Toward Attitude Strength
Source: Front Psychol. 2020 Sep 30;11:2071. doi: 10.3389/fpsyg.2020.02071 (PMC7554240; doi:10.3389/fpsyg.2020.02071)
Supplement: Supplementary file 2 [file Data_Sheet_2.ZIP › Partial correlation matrices/PCor_SK_Low.csv]

	UND1	UND2	UND3	UND4	UND5	CUL1	CUL2	CUL3	BLA1	BLA2	BLA3	BLA4	BLA5	BLA6	CA1	CA2	CA3	CA4	CA5	CA6	EMP	SYM	ANG	HOPE	TH1	TH2	TH3
UND1	0	0	0.236709195009779	0.00168816289645065	0.16828373650146	0	0	0	0	0.074340012051473	0	0.0412546982632564	0	0	0	0	0	0	0	0	0	0	0	0	0	0	0
UND2	0	0	0.0561737695176521	0.421468118389897	0	0.00452235668072674	0	0	0.0424773164718631	0	0.00308708797099994	0.00197183310745796	0.0202374832126119	0	-0.0476593543957755	-0.0271977858487521	0	0	0	-0.0667778281027362	0	-0.0581327776523261	-0.026653868073979	-0.0110688265549935	0	0.0249742518605186	0.00874697547862557
UND3	0.236709195009779	0.0561737695176521	0	0.0859121342532891	0.234456749582121	0	-0.0489560804233325	0	0	0.0472886156568831	0.0631797570423863	0.0592530879451126	0.105787749268107	-0.0278092480147297	0	-0.00108454742058892	0	0	-0.017078267736844	0	0	-0.0232907507250463	0	0	0	0	0
UND4	0.00168816289645065	0.421468118389897	0.0859121342532891	0	0.0548416963839481	0	0	0	0.0725321352754053	0	0.0421847429754446	0.042245617074033	0.0120967415089453	0	-0.00106557479635073	-0.0439892503941521	0	0	-0.0489397025487081	-0.0263218763013898	-0.0344228233986751	-0.0826886380969151	-0.055292926120374	-0.0351629866040404	0	0.00352390001183168	0
UND5	0.16828373650146	0	0.234456749582121	0.0548416963839481	0	0	0	0	0	0.0314611177993027	0.0216126049800867	0.0888835432119821	0	0	-0.0501918146841806	0	0	0	0	0	0	0	0	0	0.0240054774409379	0.0674857378326849	0.0777807498009866
CUL1	0	0.00452235668072674	0	0	0	0	0.470867705577612	0.215620440150285	0	0	0	0	0	0.0305753772969625	0	0	0	-0.0463444113416712	0	0	0	0	-0.0390089493669436	-0.0529724908916908	0	0.0557538740482591	0
CUL2	0	0	-0.0489560804233325	0	0	0.470867705577612	0	0.0888479985018557	0	0	0	0	-0.0478886583305682	0.0406965037038076	-0.024140570866143	0	0	-0.0109656807007471	0	0	-0.00795151197982705	0	-0.0102303898406446	0	0.00546061745756346	0	0
CUL3	0	0	0	0	0	0.215620440150285	0.0888479985018557	0	-0.0382528313284049	0	0.0759161593554738	0.0351292367394756	0	0	0	0	0	0	0	0	0	0	0	0	0.0217258185982002	0.0337669086896343	0
BLA1	0	0.0424773164718631	0	0.0725321352754053	0	0	0	-0.0382528313284049	0	0	0	0.0451830931453368	0	0	0	0	0	0	0	0	-0.0405537520508301	0	0	0	0	0	0.000256765606275981
BLA2	0.074340012051473	0	0.0472886156568831	0	0.0314611177993027	0	0	0	0	0	0.231751906188658	0.0933264996397719	0.187449527924867	0	0	0	0	0	0	0	0	-0.0142025601377098	0	0	0.00230826712496594	0.046927685347081	0.0434790698550965
BLA3	0	0.00308708797099994	0.0631797570423863	0.0421847429754446	0.0216126049800867	0	0	0.0759161593554738	0	0.231751906188658	0	0.110502462362445	0.274179046096982	0	-0.0235837073141245	0	0	0	0	0	-0.0158514511730519	0	0	0	0.0228010832907467	0.0237680846286349	0
BLA4	0.0412546982632564	0.00197183310745796	0.0592530879451126	0.042245617074033	0.0888835432119821	0	0	0.0351292367394756	0.0451830931453368	0.0933264996397719	0.110502462362445	0	0.107879869071782	0	-0.0835772789437161	0	-0.001215992787066	0	0	-0.0510117057381112	0	0	-0.0316758978296113	-0.0689778306518769	0.0142650758114367	0.055344485182908	0.230895508539865
BLA5	0	0.0202374832126119	0.105787749268107	0.0120967415089453	0	0	-0.0478886583305682	0	0	0.187449527924867	0.274179046096982	0.107879869071782	0	0	0	0	0	0.00979552118744981	0	-0.0485081258981404	0	0	-0.0306359621538835	0	0	0	0
BLA6	0	0	-0.0278092480147297	0	0	0.0305753772969625	0.0406965037038076	0	0	0	0	0	0	0	0	0	-0.00589874270797869	-0.0686095740550779	0	0	-0.0413189632405927	0	-0.00266062989508222	-0.0151415089551256	3.66732728754339e-05	0.0239764435330472	0.0374146673858149
CA1	0	-0.0476593543957755	0	-0.00106557479635073	-0.0501918146841806	0	-0.024140570866143	0	0	0	-0.0235837073141245	-0.0835772789437161	0	0	0	0.171886039901314	0.19118016877264	0	0.158977787321336	0.129802480924514	0	0	0.029059426494766	0.0125921224421132	0	0	0
CA2	0	-0.0271977858487521	-0.00108454742058892	-0.0439892503941521	0	0	0	0	0	0	0	0	0	0	0.171886039901314	0	0.186893845917957	0	0.038444977943043	0.127933641269369	0	0.0319778623859807	0	0	0	0	0
CA3	0	0	0	0	0	0	0	0	0	0	0	-0.001215992787066	0	-0.00589874270797869	0.19118016877264	0.186893845917957	0	0.0672456167922033	0.229739817104744	0.141783948727602	0	0.046195949627415	0	0.00885678701203216	0	0	0
CA4	0	0	0	0	0	-0.0463444113416712	-0.0109656807007471	0	0	0	0	0	0.00979552118744981	-0.0686095740550779	0	0	0.0672456167922033	0	0.120554165832647	0.138455158128014	0.0257572150032771	0.105086102192034	0	0	-0.00784140270193013	0	0
CA5	0	0	-0.017078267736844	-0.0489397025487081	0	0	0	0	0	0	0	0	0	0	0.158977787321336	0.038444977943043	0.229739817104744	0.120554165832647	0	0.23510769794926	0.036775284923652	0.0741558189400131	0	0.0456191697176468	0	0	-0.00111690748863849
CA6	0	-0.0667778281027362	0	-0.0263218763013898	0	0	0	0	0	0	0	-0.0510117057381112	-0.0485081258981404	0	0.129802480924514	0.127933641269369	0.141783948727602	0.138455158128014	0.23510769794926	0	0	0.0453040087347276	0.0359087826641436	0	0	0	0
EMP	0	0	0	-0.0344228233986751	0	0	-0.00795151197982705	0	-0.0405537520508301	0	-0.0158514511730519	0	0	-0.0413189632405927	0	0	0	0.0257572150032771	0.036775284923652	0	0	0.372964016061105	0	0.134564422013243	0	0	0
SYM	0	-0.0581327776523261	-0.0232907507250463	-0.0826886380969151	0	0	0	0	0	-0.0142025601377098	0	0	0	0	0	0.0319778623859807	0.046195949627415	0.105086102192034	0.0741558189400131	0.0453040087347276	0.372964016061105	0	0.191952707195662	0.0526904825695103	-0.0207011743663967	-0.0317173708079607	0
ANG	0	-0.026653868073979	0	-0.055292926120374	0	-0.0390089493669436	-0.0102303898406446	0	0	0	0	-0.0316758978296113	-0.0306359621538835	-0.00266062989508222	0.029059426494766	0	0	0	0	0.0359087826641436	0	0.191952707195662	0	0.158179819876729	0	0	0
HOPE	0	-0.0110688265549935	0	-0.0351629866040404	0	-0.0529724908916908	0	0	0	0	0	-0.0689778306518769	0	-0.0151415089551256	0.0125921224421132	0	0.00885678701203216	0	0.0456191697176468	0	0.134564422013243	0.0526904825695103	0.158179819876729	0	-0.0739083298410848	-0.00332237420502797	0
TH1	0	0	0	0	0.0240054774409379	0	0.00546061745756346	0.0217258185982002	0	0.00230826712496594	0.0228010832907467	0.0142650758114367	0	3.66732728754339e-05	0	0	0	-0.00784140270193013	0	0	0	-0.0207011743663967	0	-0.0739083298410848	0	0.486158497352768	0.207965886869529
TH2	0	0.0249742518605186	0	0.00352390001183168	0.0674857378326849	0.0557538740482591	0	0.0337669086896343	0	0.046927685347081	0.0237680846286349	0.055344485182908	0	0.0239764435330472	0	0	0	0	0	0	0	-0.0317173708079607	0	-0.00332237420502797	0.486158497352768	0	0.35656757541687
TH3	0	0.00874697547862557	0	0	0.0777807498009866	0	0	0	0.000256765606275981	0.0434790698550965	0	0.230895508539865	0	0.0374146673858149	0	0	0	0	-0.00111690748863849	0	0	0	0	0	0.207965886869529	0.35656757541687	0
