# Supplementary material for: Anti-roma Bias (Stereotypes, Prejudice, Behavioral Tendencies): A Network Approach Toward Attitude Strength
Source: Front Psychol. 2020 Sep 30;11:2071. doi: 10.3389/fpsyg.2020.02071 (PMC7554240; doi:10.3389/fpsyg.2020.02071)
Supplement: Supplementary file 2 [file Data_Sheet_2.ZIP › Partial correlation matrices/PCor_SK_Full.csv]

	UND1	UND2	UND3	UND4	UND5	CUL1	CUL2	CUL3	BLA1	BLA2	BLA3	BLA4	BLA5	BLA6	CA1	CA2	CA3	CA4	CA5	CA6	EMP	SYM	ANG	HOPE	TH1	TH2	TH3
UND1	0	0	0.19517000352811	0	0.182856354047252	0	0	0	0.0147287711364716	0.07143810233618	0	0.0451978152193843	0.0382045065163125	0	-0.00652713190396475	0	0	0	0	0	0.0271682265932621	0	0	0	0	0	0
UND2	0	0	0.109397477235718	0.336821750450361	0	0	0	0	0.0914458337112998	0	0	0.0273617154067992	0.00606379490987007	0	-0.0706818583312822	-0.0260758032083635	0	0	0	-0.015272704781292	0	-0.0366623926712571	-0.0305430047023359	0	0	0	0.0043038680523305
UND3	0.19517000352811	0.109397477235718	0	0.0776031686124309	0.243519279153695	0	-0.0827534460154323	0	0.0299719223242016	0.00134682636384864	0.0502905663218091	0.081470431982839	0.0756710334212297	0	0	0	-0.0132352084883569	0	-0.0201786786086105	0	-0.00241985976391607	-0.0158707280741987	0	0	0.00550702931462648	0	0
UND4	0	0.336821750450361	0.0776031686124309	0	0.0360186447763814	0	0	0	0.0422836495436268	0	0.0429826699232616	0.0227772041250782	0.0554819474679519	0.0163982724401997	-0.0704538593396107	-0.0296847312574239	-0.00157787687838932	0	-0.0223111780158765	-0.0399134434729109	-0.0397047361170838	-0.0668711941652509	-0.0336105205646429	0	0	0.0182685031006557	0
UND5	0.182856354047252	0	0.243519279153695	0.0360186447763814	0	0	0	0.025603588361416	0	0.0781424691274415	0.0259220063887878	0.0255712200417954	0	0.0216626388544579	-0.0359408112805705	0	0	0	0	0	0.0102152866347688	0	0	0	0.00807435099250593	0.0290292219177087	0.0850433205828252
CUL1	0	0	0	0	0	0	0.555797183682159	0.22256549863645	0	0	0.022967676187177	0	0	0.0665506476869901	0	0	-0.0177137610377729	-0.0350445405843579	0	0	0	0	-0.0272490136867362	-0.0602167802620514	0.0305711161656548	0.0258081822830506	0
CUL2	0	0	-0.0827534460154323	0	0	0.555797183682159	0	0.0822015783873471	0.0249313756059433	0	0	0	-0.0400191923476154	0.0843388985394129	-0.0176428598180132	0.000636263622711455	0	-0.0717370192675843	0	0	0	0	-0.0195265140964664	-0.0048438590874808	0.0377778916462794	0	0
CUL3	0	0	0	0	0.025603588361416	0.22256549863645	0.0822015783873471	0	-0.0716574391396725	0.0375765063007091	0.0492387148039653	0.0376406365057458	0	0	-0.0302256578417663	0.0333603677884069	0	0	0	0	0	-0.0279239072426778	-0.00565232565974661	0	0.0573296615903711	0.0466175205477895	0
BLA1	0.0147287711364716	0.0914458337112998	0.0299719223242016	0.0422836495436268	0	0	0.0249313756059433	-0.0716574391396725	0	0	0	0	0	0.0915385501879356	0	-0.0134110583490563	0	0	0	0	-0.023145475499178	0	-0.0243595746275502	0	0	0	0.0210889894934868
BLA2	0.07143810233618	0	0.00134682636384864	0	0.0781424691274415	0	0	0.0375765063007091	0	0	0.256948585338379	0.0974497074909534	0.188576719484666	0	-0.0123650092857029	0	0	0	0	0	0	-0.0510005752941902	-0.0154980938669408	0	0.00725416921209327	0.0310344142081465	0.0460295560370652
BLA3	0	0	0.0502905663218091	0.0429826699232616	0.0259220063887878	0.022967676187177	0	0.0492387148039653	0	0.256948585338379	0	0.204373271896195	0.274255022806382	0	0	0	0	0	0	-0.0249325229395533	-0.030082744097867	-0.0409531237988324	-0.0136709557874865	-0.00210592695793463	0	0.00951724690692857	0
BLA4	0.0451978152193843	0.0273617154067992	0.081470431982839	0.0227772041250782	0.0255712200417954	0	0	0.0376406365057458	0	0.0974497074909534	0.204373271896195	0	0.190767378232369	0	-0.0688020683383647	0	0	0	-0.0208179397685407	-0.0256490731110172	0	0	-0.0445430261902765	-0.0451359635001504	0.0192471891350801	0.0562804314078422	0.173652394037146
BLA5	0.0382045065163125	0.00606379490987007	0.0756710334212297	0.0554819474679519	0	0	-0.0400191923476154	0	0	0.188576719484666	0.274255022806382	0.190767378232369	0	-0.041887568084151	0	0	0	0.0540694263481257	0	-0.0491013248547335	0	0	0	0	0	0	0
BLA6	0	0	0	0.0163982724401997	0.0216626388544579	0.0665506476869901	0.0843388985394129	0	0.0915385501879356	0	0	0	-0.041887568084151	0	0	0	-0.0239686448366049	-0.0879985460101461	-0.0151732463546414	0	-0.0450441381410095	0	-0.0304626808840281	0	0.046408588284929	0	0.0536201190460067
CA1	-0.00652713190396475	-0.0706818583312822	0	-0.0704538593396107	-0.0359408112805705	0	-0.0176428598180132	-0.0302256578417663	0	-0.0123650092857029	0	-0.0688020683383647	0	0	0	0.154425427639999	0.188424454961484	0.00215535296199623	0.157217787037058	0.131435208376296	0	0.0360944579406314	0	0.0296798793916456	0	-0.0200086270413981	0
CA2	0	-0.0260758032083635	0	-0.0296847312574239	0	0	0.000636263622711455	0.0333603677884069	-0.0134110583490563	0	0	0	0	0	0.154425427639999	0	0.185107825301179	0	0.0486355533240906	0.0886004488545255	0	0.0425316111635992	0.0508924348652671	0	0.0218865188780011	0.011264856786139	0
CA3	0	0	-0.0132352084883569	-0.00157787687838932	0	-0.0177137610377729	0	0	0	0	0	0	0	-0.0239686448366049	0.188424454961484	0.185107825301179	0	0.105429877440161	0.234877820672938	0.158129102434044	0.0373365684912569	0.0298421353146801	0	0.0414237791384966	0	0	0
CA4	0	0	0	0	0	-0.0350445405843579	-0.0717370192675843	0	0	0	0	0	0.0540694263481257	-0.0879985460101461	0.00215535296199623	0	0.105429877440161	0	0.114628655004603	0.165956703077294	0.0907176654892949	0.0918170839518552	0	0.0374265300696965	-0.0595254684110794	0	0
CA5	0	0	-0.0201786786086105	-0.0223111780158765	0	0	0	0	0	0	0	-0.0208179397685407	0	-0.0151732463546414	0.157217787037058	0.0486355533240906	0.234877820672938	0.114628655004603	0	0.258984326630463	0.0501562454973003	0.106555795063843	0.0139302897260967	0.0244036722203056	0	0	-0.0171445088292094
CA6	0	-0.015272704781292	0	-0.0399134434729109	0	0	0	0	0	0	-0.0249325229395533	-0.0256490731110172	-0.0491013248547335	0	0.131435208376296	0.0886004488545255	0.158129102434044	0.165956703077294	0.258984326630463	0	0	0.0499267439296969	0.046122233004442	0	0	0	-0.0185985374881966
EMP	0.0271682265932621	0	-0.00241985976391607	-0.0397047361170838	0.0102152866347688	0	0	0	-0.023145475499178	0	-0.030082744097867	0	0	-0.0450441381410095	0	0	0.0373365684912569	0.0907176654892949	0.0501562454973003	0	0	0.379926777275384	0.0573964045353831	0.121458204139412	-0.00360882089334102	0	0
SYM	0	-0.0366623926712571	-0.0158707280741987	-0.0668711941652509	0	0	0	-0.0279239072426778	0	-0.0510005752941902	-0.0409531237988324	0	0	0	0.0360944579406314	0.0425316111635992	0.0298421353146801	0.0918170839518552	0.106555795063843	0.0499267439296969	0.379926777275384	0	0.151591228933491	0.118693491575067	-0.0414728150829674	-0.0183507789490709	-0.00858612785417578
ANG	0	-0.0305430047023359	0	-0.0336105205646429	0	-0.0272490136867362	-0.0195265140964664	-0.00565232565974661	-0.0243595746275502	-0.0154980938669408	-0.0136709557874865	-0.0445430261902765	0	-0.0304626808840281	0	0.0508924348652671	0	0	0.0139302897260967	0.046122233004442	0.0573964045353831	0.151591228933491	0	0.123701181499975	0	0	-0.0209809202029152
HOPE	0	0	0	0	0	-0.0602167802620514	-0.0048438590874808	0	0	0	-0.00210592695793463	-0.0451359635001504	0	0	0.0296798793916456	0	0.0414237791384966	0.0374265300696965	0.0244036722203056	0	0.121458204139412	0.118693491575067	0.123701181499975	0	-0.0298725452652138	-0.060347094930717	0
TH1	0	0	0.00550702931462648	0	0.00807435099250593	0.0305711161656548	0.0377778916462794	0.0573296615903711	0	0.00725416921209327	0	0.0192471891350801	0	0.046408588284929	0	0.0218865188780011	0	-0.0595254684110794	0	0	-0.00360882089334102	-0.0414728150829674	0	-0.0298725452652138	0	0.483256654437364	0.301998017441873
TH2	0	0	0	0.0182685031006557	0.0290292219177087	0.0258081822830506	0	0.0466175205477895	0	0.0310344142081465	0.00951724690692857	0.0562804314078422	0	0	-0.0200086270413981	0.011264856786139	0	0	0	0	0	-0.0183507789490709	0	-0.060347094930717	0.483256654437364	0	0.345610029004238
TH3	0	0.0043038680523305	0	0	0.0850433205828252	0	0	0	0.0210889894934868	0.0460295560370652	0	0.173652394037146	0	0.0536201190460067	0	0	0	0	-0.0171445088292094	-0.0185985374881966	0	-0.00858612785417578	-0.0209809202029152	0	0.301998017441873	0.345610029004238	0
