# Supplementary material for: Anti-roma Bias (Stereotypes, Prejudice, Behavioral Tendencies): A Network Approach Toward Attitude Strength
Source: Front Psychol. 2020 Sep 30;11:2071. doi: 10.3389/fpsyg.2020.02071 (PMC7554240; doi:10.3389/fpsyg.2020.02071)
Supplement: Supplementary file 2 [file Data_Sheet_2.ZIP › Partial correlation matrices/PCor_ROM_Low.csv]

	UND1	UND2	UND3	UND4	UND5	CUL1	CUL2	CUL3	BLA1	BLA2	BLA3	BLA4	BLA5	BLA6	CA1	CA2	CA3	CA4	CA5	CA6	EMP	SYM	ANG	HOPE	TH1	TH2	TH3
UND1	0	0.0748160356626592	0.209041126188585	0.10359041869794	0.152077474397782	0	0	-0.0195305963749317	0.0458039044564583	0.0130912136720029	0.0473523649780316	0.122488641220841	0.0529403202425599	0.00285713642135623	0	0	0	0	-0.0043923986277898	0	-0.00508219018465028	0	0	0	0.0348658587650982	0.013250078081598	0
UND2	0.0748160356626592	0	0	0.199387674014743	0	0	0	0	0	0	0.00290841922516896	0.0440926600048321	0.0240832905900288	0	0	-0.0161137761653581	-0.0044281113536737	0	-0.02596663739093	0	-0.0439110698672346	-0.0250836663981562	0	0	0	0	0
UND3	0.209041126188585	0	0	0.0310227968642346	0.099356283928109	0	0	0	0.0111308542313886	0	0.0516804481971473	0.00285428478441135	0	0.0603377224147873	0	0	0	0	0	0	0	-0.0284396017261122	0	0	0	0.0181543044217913	0
UND4	0.10359041869794	0.199387674014743	0.0310227968642346	0	0	0	0	-0.00157826383158381	0.0130143096101367	0.012395521670218	0.0633896780379375	0.0547161197117195	0	0.0366592080795377	-0.0104875512258738	0	-0.0153912736206906	0	-0.102975593295808	-0.0906935442799368	-0.0828899860429875	-0.0793189396791121	0	0	0	0	0.0198992594786931
UND5	0.152077474397782	0	0.099356283928109	0	0	0	0	-0.0159013882989884	0	0.0297508973662027	0	0	0	0	0	0	0	0	0	0	-0.00347700887623226	0	0	0	0	0.0344704522534356	0
CUL1	0	0	0	0	0	0	0.433384204753698	0.20975587682378	-0.030350207371146	0	-0.066362466561512	0	-0.0122329146010066	0	0	0	0	0.0148324406912898	0.0347810247804439	0	0.0622715157527307	0	0	0	-0.111146916571032	-0.00412976412380046	0
CUL2	0	0	0	0	0	0.433384204753698	0	0.0871777867160342	-0.024979375443382	0	0	0	0	0	0	0.0122627253356798	0.00837148206485895	0.00194489430094885	0.0343306300559626	0	0.0189557357556176	0	0	0.0675544754382457	0	0	0
CUL3	-0.0195305963749317	0	0	-0.00157826383158381	-0.0159013882989884	0.20975587682378	0.0871777867160342	0	0	-0.0560168860756901	-0.00748735752257556	0	0	-0.087370180593117	0	0	0	0	0	0	0	0	0	0.0110958711802453	-0.0581050861649204	-0.029419472394381	-0.0168562987004987
BLA1	0.0458039044564583	0	0.0111308542313886	0.0130143096101367	0	-0.030350207371146	-0.024979375443382	0	0	0	0.00422334513815919	0.11561956569651	0.0291953320131196	0.0515781854984564	0	0	-0.0272125079427318	0	-0.0111817306073162	0	0	0	0	-0.00380815944451136	0	0.0230483428956366	0
BLA2	0.0130912136720029	0	0	0.012395521670218	0.0297508973662027	0	0	-0.0560168860756901	0	0	0.214406451757886	0.119213255452741	0.0782817823621724	0.00325603140925884	-0.00205235163611489	0	0	0	0	0	-0.0602205878107654	0	0	-0.0436847244842569	0.0402511243567363	0	0.0405957041383505
BLA3	0.0473523649780316	0.00290841922516896	0.0516804481971473	0.0633896780379375	0	-0.066362466561512	0	-0.00748735752257556	0.00422334513815919	0.214406451757886	0	0.165161678623705	0.198672906466771	0.0284346596524375	0	0	0	0	-0.0407050575897325	0	-0.068022544090727	0	-0.0435035806695768	-0.100277024304047	0	0.0642806877999809	0.00355252149275826
BLA4	0.122488641220841	0.0440926600048321	0.00285428478441135	0.0547161197117195	0	0	0	0	0.11561956569651	0.119213255452741	0.165161678623705	0	0.0436286173188738	0.11219967635167	0	0	0	-0.0119320017078702	0	0	-0.0390654818259826	0	0	-0.0229786037066268	0.0621058911525966	0.000503550765763263	0.267809132862793
BLA5	0.0529403202425599	0.0240832905900288	0	0	0	-0.0122329146010066	0	0	0.0291953320131196	0.0782817823621724	0.198672906466771	0.0436286173188738	0	0	0	0	-0.0253746491792945	0	0	0	0	0	0	0	0	0	0
BLA6	0.00285713642135623	0	0.0603377224147873	0.0366592080795377	0	0	0	-0.087370180593117	0.0515781854984564	0.00325603140925884	0.0284346596524375	0.11219967635167	0	0	0	-0.104985814797983	0	0	0	0	-0.0705635655182711	0	0	0	0.0154349197455244	0.00882330335201408	0.00987261740089601
CA1	0	0	0	-0.0104875512258738	0	0	0	0	0	-0.00205235163611489	0	0	0	0	0	0.0880880307181136	0.180157338310937	0	0.0924543498783119	0	0	0	0	0.0330335807221069	0	0	0
CA2	0	-0.0161137761653581	0	0	0	0	0.0122627253356798	0	0	0	0	0	0	-0.104985814797983	0.0880880307181136	0	0.367847328270803	0.00848473955683096	0.136780175588062	0.0809970458620741	0	0	0	0.0405610609399876	0	0	-0.0209021938445853
CA3	0	-0.0044281113536737	0	-0.0153912736206906	0	0	0.00837148206485895	0	-0.0272125079427318	0	0	0	-0.0253746491792945	0	0.180157338310937	0.367847328270803	0	0.00450336139892052	0.145632352616717	0.0618808406051329	0.0972544464905309	0.0199093231576711	0	0	0	0	0
CA4	0	0	0	0	0	0.0148324406912898	0.00194489430094885	0	0	0	0	-0.0119320017078702	0	0	0	0.00848473955683096	0.00450336139892052	0	0.109876728183573	0.380411022312467	0	0.0271502269295105	0	0.0227056513756902	0	0	0
CA5	-0.0043923986277898	-0.02596663739093	0	-0.102975593295808	0	0.0347810247804439	0.0343306300559626	0	-0.0111817306073162	0	-0.0407050575897325	0	0	0	0.0924543498783119	0.136780175588062	0.145632352616717	0.109876728183573	0	0.238981210448083	0.00143086225884629	0.0597036930668483	0.0171596811022998	0.0731292570807665	0	0	0
CA6	0	0	0	-0.0906935442799368	0	0	0	0	0	0	0	0	0	0	0	0.0809970458620741	0.0618808406051329	0.380411022312467	0.238981210448083	0	0.00801539433044805	0.0456494391546545	0	0.0748979911462174	0	0	0
EMP	-0.00508219018465028	-0.0439110698672346	0	-0.0828899860429875	-0.00347700887623226	0.0622715157527307	0.0189557357556176	0	0	-0.0602205878107654	-0.068022544090727	-0.0390654818259826	0	-0.0705635655182711	0	0	0.0972544464905309	0	0.00143086225884629	0.00801539433044805	0	0.279273555585241	0.024937353648631	0.125516208709077	-0.00788649248311127	0	0
SYM	0	-0.0250836663981562	-0.0284396017261122	-0.0793189396791121	0	0	0	0	0	0	0	0	0	0	0	0	0.0199093231576711	0.0271502269295105	0.0597036930668483	0.0456494391546545	0.279273555585241	0	0.125492260788222	0.1086902332546	0	0	0
ANG	0	0	0	0	0	0	0	0	0	0	-0.0435035806695768	0	0	0	0	0	0	0	0.0171596811022998	0	0.024937353648631	0.125492260788222	0	0.057462243580559	0	0	0
HOPE	0	0	0	0	0	0	0.0675544754382457	0.0110958711802453	-0.00380815944451136	-0.0436847244842569	-0.100277024304047	-0.0229786037066268	0	0	0.0330335807221069	0.0405610609399876	0	0.0227056513756902	0.0731292570807665	0.0748979911462174	0.125516208709077	0.1086902332546	0.057462243580559	0	-0.0310154670300355	0	-0.0664803199329017
TH1	0.0348658587650982	0	0	0	0	-0.111146916571032	0	-0.0581050861649204	0	0.0402511243567363	0	0.0621058911525966	0	0.0154349197455244	0	0	0	0	0	0	-0.00788649248311127	0	0	-0.0310154670300355	0	0.456389989724563	0.309641490993907
TH2	0.013250078081598	0	0.0181543044217913	0	0.0344704522534356	-0.00412976412380046	0	-0.029419472394381	0.0230483428956366	0	0.0642806877999809	0.000503550765763263	0	0.00882330335201408	0	0	0	0	0	0	0	0	0	0	0.456389989724563	0	0.299673785652218
TH3	0	0	0	0.0198992594786931	0	0	0	-0.0168562987004987	0	0.0405957041383505	0.00355252149275826	0.267809132862793	0	0.00987261740089601	0	-0.0209021938445853	0	0	0	0	0	0	0	-0.0664803199329017	0.309641490993907	0.299673785652218	0
