# Supplementary material for: Anti-roma Bias (Stereotypes, Prejudice, Behavioral Tendencies): A Network Approach Toward Attitude Strength
Source: Front Psychol. 2020 Sep 30;11:2071. doi: 10.3389/fpsyg.2020.02071 (PMC7554240; doi:10.3389/fpsyg.2020.02071)
Supplement: Supplementary file 2 [file Data_Sheet_2.ZIP › Partial correlation matrices/PCor_SK_High.csv]

	UND1	UND2	UND3	UND4	UND5	CUL1	CUL2	CUL3	BLA1	BLA2	BLA3	BLA4	BLA5	BLA6	CA1	CA2	CA3	CA4	CA5	CA6	EMP	SYM	ANG	HOPE	TH1	TH2	TH3
UND1	0	0	0.152034928235326	0	0.177234546476228	0	0	0.00404451045347579	0.0131708815053279	0.0477838882068835	0	0.0321100004998673	0.0684352377775116	0	0	0	0	0	0	0	0	0	0	0	0	0	0
UND2	0	0	0.133750775570693	0.251268803189633	0	0	0	0	0.103295352824389	0	0	0.0424633100651979	0	0.00416074037054174	-0.0990408658695013	-0.00111806537981209	0	0	0	0	0	-0.0317014922312301	-0.0171728888428576	0	0	0	0
UND3	0.152034928235326	0.133750775570693	0	0.0786676400370792	0.228788196408997	0	-0.058462492447823	0	0.0267850219632822	0	0.0286319907803102	0.0883294361008614	0.0467156124678478	0	0	0	-0.017552577032514	0	-0.00829453205189437	-0.00326739961881278	0	0	-0.015378624478677	0	0.00559571155350799	0	0.0209152148414991
UND4	0	0.251268803189633	0.0786676400370792	0	0.0117712131165942	0.0267188050290046	0	0	0.0085579819811927	0	0.0534237178160795	0.0117918549683202	0.0763019624133716	0.0613847065150191	-0.13117211018834	-0.0110815828647882	-0.019202307599274	0	0	-0.042401142193895	-0.0358433881273119	-0.0360123215987393	-0.0070339325862465	0	0	0.00879875367947054	0
UND5	0.177234546476228	0	0.228788196408997	0.0117712131165942	0	0	0	0.0637184035717234	0	0.104871514190977	0.0379760862368754	0	0	0.0253325929706477	-0.017911219411095	0	0	0	0	0	0	0	-0.0230811723993943	0	0.00153412171895365	0	0.0768075272822772
CUL1	0	0	0	0.0267188050290046	0	0	0.575125831701948	0.212689306487649	0	0	0.0118592385526898	0	0	0.0610433007252619	-0.0193402543174682	0	0	0	-0.0200808924464468	0	0	0	-0.0227165364756555	-0.0514035283641376	0.0452533875169896	0.00522688539745802	0
CUL2	0	0	-0.058462492447823	0	0	0.575125831701948	0	0.0517306068736079	0.00282525952278466	0	0	0	-0.00697782051697028	0.0920623343264247	0	0.0144295271001815	0	-0.0959029828915326	0	0	0	0	-0.00684817834113346	0	0.0359350347377776	0	0
CUL3	0.00404451045347579	0	0	0	0.0637184035717234	0.212689306487649	0.0517306068736079	0	-0.0237749798996954	0.066930508504611	0	0.0277402807605308	0	0.0256778690082111	0	0.00990073483840557	-0.0132988540438683	0	0	0	0	-0.0449281622380409	0	0	0.0666180287203063	0.0606540162458314	0
BLA1	0.0131708815053279	0.103295352824389	0.0267850219632822	0.0085579819811927	0	0	0.00282525952278466	-0.0237749798996954	0	0	0	0	0	0.132485662306435	0	-0.0242732379308053	0	0	0	0	0	0	-0.0318670423545069	0	0	0	0.00666663740564751
BLA2	0.0477838882068835	0	0	0	0.104871514190977	0	0	0.066930508504611	0	0	0.252906127494517	0.109028771369136	0.172176987446979	0	-0.0342712419036636	-0.01662262969761	0	0	0	-0.00980996192185327	0	-0.0502019764859796	-0.0119234044721761	-0.0147517072355138	0	0.00722339019138164	0.049365541208728
BLA3	0	0	0.0286319907803102	0.0534237178160795	0.0379760862368754	0.0118592385526898	0	0	0	0.252906127494517	0	0.276543668375644	0.241289067619495	0	0	0	0	0	0	-0.0334422864180288	0	-0.0717223159431727	-0.0148965586511729	-0.0140587058877888	0	0	0
BLA4	0.0321100004998673	0.0424633100651979	0.0883294361008614	0.0117918549683202	0	0	0	0.0277402807605308	0	0.109028771369136	0.276543668375644	0	0.244546953865394	0	-0.0199365485820193	0	0	0	-0.0592355324099811	-0.00434543796542299	-0.0128379616084742	-0.0222525604324967	-0.0299679116571638	-0.00367127333110614	0.0319614288176021	0.0700212977267241	0.106163545976965
BLA5	0.0684352377775116	0	0.0467156124678478	0.0763019624133716	0	0	-0.00697782051697028	0	0	0.172176987446979	0.241289067619495	0.244546953865394	0	-0.0251241650347305	0	0	0	0.014077298166085	0	0	0	0	0	0	0	0	0
BLA6	0	0.00416074037054174	0	0.0613847065150191	0.0253325929706477	0.0610433007252619	0.0920623343264247	0.0256778690082111	0.132485662306435	0	0	0	-0.0251241650347305	0	0	0	-0.0124397922820016	-0.0792425728529946	-0.0248392353384982	0	-0.0142595317099498	0	-0.0320255503370815	0	0.0490437026113907	0	0.045912856743381
CA1	0	-0.0990408658695013	0	-0.13117211018834	-0.017911219411095	-0.0193402543174682	0	0	0	-0.0342712419036636	0	-0.0199365485820193	0	0	0	0.129194150369725	0.163510224287141	0.00188290345591832	0.144763279509927	0.123102402572316	0	0.0815197781065121	0	0.0183281179810016	0	-0.0513305692096495	0
CA2	0	-0.00111806537981209	0	-0.0110815828647882	0	0	0.0144295271001815	0.00990073483840557	-0.0242732379308053	-0.01662262969761	0	0	0	0	0.129194150369725	0	0.176830752817338	0	0.0587971201586472	0.0493670139510553	0	0.0455264184456469	0.0892177807131014	0	0.0234073704729596	0	0
CA3	0	0	-0.017552577032514	-0.019202307599274	0	0	0	-0.0132988540438683	0	0	0	0	0	-0.0124397922820016	0.163510224287141	0.176830752817338	0	0.121848412486067	0.225184206182259	0.166046085823881	0.0849412790257369	0.00480890195839172	0.00131604138566363	0.0606455977425559	0	0	0
CA4	0	0	0	0	0	0	-0.0959029828915326	0	0	0	0	0	0.014077298166085	-0.0792425728529946	0.00188290345591832	0	0.121848412486067	0	0.100848182897606	0.168588884960649	0.129738266749702	0.0574955318508679	0	0.0635130031015265	-0.0505062942204774	-0.0235020943188234	0
CA5	0	0	-0.00829453205189437	0	0	-0.0200808924464468	0	0	0	0	0	-0.0592355324099811	0	-0.0248392353384982	0.144763279509927	0.0587971201586472	0.225184206182259	0.100848182897606	0	0.268357560761673	0.055380299090135	0.139804186750298	0.0230942079894063	0.00317211857869314	0	-0.0035103200389688	-0.00750191149686885
CA6	0	0	-0.00326739961881278	-0.042401142193895	0	0	0	0	0	-0.00980996192185327	-0.0334422864180288	-0.00434543796542299	0	0	0.123102402572316	0.0493670139510553	0.166046085823881	0.168588884960649	0.268357560761673	0	0	0.0601075807244657	0.0421127992664988	0	0	0	-0.0458154507451865
EMP	0	0	0	-0.0358433881273119	0	0	0	0	0	0	0	-0.0128379616084742	0	-0.0142595317099498	0	0	0.0849412790257369	0.129738266749702	0.055380299090135	0	0	0.351831123243179	0.101520576936681	0.0865072816347816	-0.00183747373068296	0	0
SYM	0	-0.0317014922312301	0	-0.0360123215987393	0	0	0	-0.0449281622380409	0	-0.0502019764859796	-0.0717223159431727	-0.0222525604324967	0	0	0.0815197781065121	0.0455264184456469	0.00480890195839172	0.0574955318508679	0.139804186750298	0.0601075807244657	0.351831123243179	0	0.106106718271975	0.171657623272484	-0.0326743988671295	0	-0.0362235113812336
ANG	0	-0.0171728888428576	-0.015378624478677	-0.0070339325862465	-0.0230811723993943	-0.0227165364756555	-0.00684817834113346	0	-0.0318670423545069	-0.0119234044721761	-0.0148965586511729	-0.0299679116571638	0	-0.0320255503370815	0	0.0892177807131014	0.00131604138566363	0	0.0230942079894063	0.0421127992664988	0.101520576936681	0.106106718271975	0	0.0845875661665875	-0.0178234772550364	0	-0.0348307910132161
HOPE	0	0	0	0	0	-0.0514035283641376	0	0	0	-0.0147517072355138	-0.0140587058877888	-0.00367127333110614	0	0	0.0183281179810016	0	0.0606455977425559	0.0635130031015265	0.00317211857869314	0	0.0865072816347816	0.171657623272484	0.0845875661665875	0	0	-0.0955942465077682	0
TH1	0	0	0.00559571155350799	0	0.00153412171895365	0.0452533875169896	0.0359350347377776	0.0666180287203063	0	0	0	0.0319614288176021	0	0.0490437026113907	0	0.0234073704729596	0	-0.0505062942204774	0	0	-0.00183747373068296	-0.0326743988671295	-0.0178234772550364	0	0	0.441014645761022	0.382272055912914
TH2	0	0	0	0.00879875367947054	0	0.00522688539745802	0	0.0606540162458314	0	0.00722339019138164	0	0.0700212977267241	0	0	-0.0513305692096495	0	0	-0.0235020943188234	-0.0035103200389688	0	0	0	0	-0.0955942465077682	0.441014645761022	0	0.315893344654665
TH3	0	0	0.0209152148414991	0	0.0768075272822772	0	0	0	0.00666663740564751	0.049365541208728	0	0.106163545976965	0	0.045912856743381	0	0	0	0	-0.00750191149686885	-0.0458154507451865	0	-0.0362235113812336	-0.0348307910132161	0	0.382272055912914	0.315893344654665	0
