# Supplementary material for: Anti-roma Bias (Stereotypes, Prejudice, Behavioral Tendencies): A Network Approach Toward Attitude Strength
Source: Front Psychol. 2020 Sep 30;11:2071. doi: 10.3389/fpsyg.2020.02071 (PMC7554240; doi:10.3389/fpsyg.2020.02071)
Supplement: Supplementary file 2 [file Data_Sheet_2.ZIP › Partial correlation matrices/PCor_FR_Full.csv]

	UND1	UND2	UND3	UND4	UND5	CUL1	CUL2	CUL3	BLA1	BLA2	BLA3	BLA4	BLA5	BLA6	CA1	CA2	CA3	CA4	CA5	CA6	EMP	SYM	ANG	HOPE	TH1	TH2	TH3
UND1	0	0	0.270726953399859	0.0210291464964602	0.155004528162935	0	0	0.126389449494062	0	0.0212554520306352	0.043536564792603	0.133056257277048	0.0665600538681338	0	0	0	-0.0214317457903321	-0.00388397425195364	0	0	0	0	0	0.0141656841249266	0.0343661672573143	0.0223192061344596	0.0341904311764149
UND2	0	0	0.0334634776479056	0.395353054217829	-0.133838461436986	0	0.00603955123738643	-0.0305847354572615	0.0278544134356482	-0.0158601023172347	0	0	0	0.0431259287898841	-0.03092690740589	0	0	0	-0.041811419347968	-0.0360023674877845	-0.024411178334015	-0.0724458338213061	-0.0161963231339667	-0.0455478162810238	-0.0177427440235634	0	-0.00592567853208501
UND3	0.270726953399859	0.0334634776479056	0	0	0.227651100491843	-0.0245304654692563	0	0.000324107077994616	0.000413312801388705	0.0620488826863339	0.00643459719545011	0.0858917316510236	0	0.0717822112116614	-0.00441271716244379	-0.00460405935221556	-0.00520365439917152	0	0	0	0	-0.0167927414042947	0	0.009983915874104	0	0.0114750452242348	0.0630061076245877
UND4	0.0210291464964602	0.395353054217829	0	0	-0.0263755904412459	0.0480257671375927	0.0394326844292811	0	0.0269669000171439	0	0.0239296214879992	0.0351253664279682	0	0.120970690852827	-0.0917734871983955	-0.0214814362364425	-0.0258631892319327	-0.0398478443929252	0	-0.0138381270062134	-0.04058090564549	-0.0545976536686515	-0.0411208813624859	0	0	0.00745039563616416	0
UND5	0.155004528162935	-0.133838461436986	0.227651100491843	-0.0263755904412459	0	-0.0100137395836931	-0.0435284021745537	0.0634792279965173	0	0.00735921240599714	0	0.019566145506326	0.03110956389581	0	0	0	0	0	0.0209523547783587	0	0	0	0.00502836472289079	0.0951682968333456	0.00854185293315333	0	0
CUL1	0	0	-0.0245304654692563	0.0480257671375927	-0.0100137395836931	0	0.606216144530074	0.111616239330471	0.0317215380477062	0.0377448297931776	0	0	0	0.0954332089314586	-0.0364342993448362	0	0	-0.0512026990032751	0	0	0	-0.0141630428067383	0	-0.011244522605783	0.0211365721943972	0	0
CUL2	0	0.00603955123738643	0	0.0394326844292811	-0.0435284021745537	0.606216144530074	0	0.0761074606578541	0	0	0	0	0	0.0978433840501393	0	0	-0.0174359362762088	0	0	0	-0.0210824647904976	-0.0408489692383013	-0.010950271868489	0	0	0	0
CUL3	0.126389449494062	-0.0305847354572615	0.000324107077994616	0	0.0634792279965173	0.111616239330471	0.0761074606578541	0	0	0.109884384197092	0.0495022190968227	0.0331453889365774	0.0406929122860787	0.0110464723881314	0	0	0	0	0	0	-0.00715006123947023	0	0	0.0221914212094778	0	0.0395768090596314	0
BLA1	0	0.0278544134356482	0.000413312801388705	0.0269669000171439	0	0.0317215380477062	0	0	0	0.0383708304803996	0	0.0883231517802819	0	0.151760435828061	0	0	-0.0444992287720025	-0.0468154695802402	0	0	-0.0575030894743649	-0.0511481478012454	0	0	0	0.0118363959834698	0
BLA2	0.0212554520306352	-0.0158601023172347	0.0620488826863339	0	0.00735921240599714	0.0377448297931776	0	0.109884384197092	0.0383708304803996	0	0.339806530971723	0.176494035389217	0.150915021103072	0.0172697418034793	0	0	0	-0.0284840076280606	0	0	0	-0.0479414916131964	0	0	0	0.0576452922355982	0
BLA3	0.043536564792603	0	0.00643459719545011	0.0239296214879992	0	0	0	0.0495022190968227	0	0.339806530971723	0	0.156283795463819	0.185056903835129	0	0	0	0	0	0	0	0	-0.0145545769847897	-0.011221452913482	0	0.0418278263723206	0	0.00137590435698274
BLA4	0.133056257277048	0	0.0858917316510236	0.0351253664279682	0.019566145506326	0	0	0.0331453889365774	0.0883231517802819	0.176494035389217	0.156283795463819	0	0.251171521528769	0	0	0	0	0	0	0	0	-0.0310379383137346	0	0	0.00408901863019065	0.0547353502394306	0.0775209046271532
BLA5	0.0665600538681338	0	0	0	0.03110956389581	0	0	0.0406929122860787	0	0.150915021103072	0.185056903835129	0.251171521528769	0	0	0	0	-0.000706457210860056	0	-0.0199209433150325	0	0	-0.0536300112970102	0	0	0	0.00609602720548571	0
BLA6	0	0.0431259287898841	0.0717822112116614	0.120970690852827	0	0.0954332089314586	0.0978433840501393	0.0110464723881314	0.151760435828061	0.0172697418034793	0	0	0	0	-0.0300545882948251	-0.0483038279133705	-0.00879390239012368	0	0.00676977512632922	0	-0.00920264074602274	-0.00965674134570198	-0.0153495604570187	0.0147406730387726	0.0281668064553841	0.0283904694789551	0.0325861151615804
CA1	0	-0.03092690740589	-0.00441271716244379	-0.0917734871983955	0	-0.0364342993448362	0	0	0	0	0	0	0	-0.0300545882948251	0	0.192504522963952	0.333738626297168	0.10472724088456	0.125048579396993	0.123126178978444	0.0337418885933136	0.0199766210054385	0.0557752300026445	0	0	0	0
CA2	0	0	-0.00460405935221556	-0.0214814362364425	0	0	0	0	0	0	0	0	0	-0.0483038279133705	0.192504522963952	0	0.156238889439367	0.145596855348632	0.0474079044533698	0.0664145156402665	0.0502965915760943	0	0.0949460424290597	0	0	0	0
CA3	-0.0214317457903321	0	-0.00520365439917152	-0.0258631892319327	0	0	-0.0174359362762088	0	-0.0444992287720025	0	0	0	-0.000706457210860056	-0.00879390239012368	0.333738626297168	0.156238889439367	0	0.0364719783743573	0.181865874995003	0.193398917581405	0	0.0561068596971329	0	0	0	0	0
CA4	-0.00388397425195364	0	0	-0.0398478443929252	0	-0.0512026990032751	0	0	-0.0468154695802402	-0.0284840076280606	0	0	0	0	0.10472724088456	0.145596855348632	0.0364719783743573	0	0.0300063885895229	0.283956536180509	0	0.0603473829606276	0.0610341893117844	0	-0.0212582822378118	-0.0355631084376933	0
CA5	0	-0.041811419347968	0	0	0.0209523547783587	0	0	0	0	0	0	0	-0.0199209433150325	0.00676977512632922	0.125048579396993	0.0474079044533698	0.181865874995003	0.0300063885895229	0	0.262672781114745	0.0697560644975878	0.136354745570438	0	0	0.0139018343152276	0	0.030510063022936
CA6	0	-0.0360023674877845	0	-0.0138381270062134	0	0	0	0	0	0	0	0	0	0	0.123126178978444	0.0664145156402665	0.193398917581405	0.283956536180509	0.262672781114745	0	0.00109714766751209	0.030273875326701	0.0296067697920886	0.0124919922150067	0	0	0
EMP	0	-0.024411178334015	0	-0.04058090564549	0	0	-0.0210824647904976	-0.00715006123947023	-0.0575030894743649	0	0	0	0	-0.00920264074602274	0.0337418885933136	0.0502965915760943	0	0	0.0697560644975878	0.00109714766751209	0	0.274716840973426	0.200506179230463	0.0857976522705462	0	0	0
SYM	0	-0.0724458338213061	-0.0167927414042947	-0.0545976536686515	0	-0.0141630428067383	-0.0408489692383013	0	-0.0511481478012454	-0.0479414916131964	-0.0145545769847897	-0.0310379383137346	-0.0536300112970102	-0.00965674134570198	0.0199766210054385	0	0.0561068596971329	0.0603473829606276	0.136354745570438	0.030273875326701	0.274716840973426	0	0.244234975307203	0.287068093225945	0	0	0
ANG	0	-0.0161963231339667	0	-0.0411208813624859	0.00502836472289079	0	-0.010950271868489	0	0	0	-0.011221452913482	0	0	-0.0153495604570187	0.0557752300026445	0.0949460424290597	0	0.0610341893117844	0	0.0296067697920886	0.200506179230463	0.244234975307203	0	0	-1.51710251446813e-05	0	-0.00899561022574425
HOPE	0.0141656841249266	-0.0455478162810238	0.009983915874104	0	0.0951682968333456	-0.011244522605783	0	0.0221914212094778	0	0	0	0	0	0.0147406730387726	0	0	0	0	0	0.0124919922150067	0.0857976522705462	0.287068093225945	0	0	0.0148905980617866	0	0
TH1	0.0343661672573143	-0.0177427440235634	0	0	0.00854185293315333	0.0211365721943972	0	0	0	0	0.0418278263723206	0.00408901863019065	0	0.0281668064553841	0	0	0	-0.0212582822378118	0.0139018343152276	0	0	0	-1.51710251446813e-05	0.0148905980617866	0	0.451078596862466	0.407057100934082
TH2	0.0223192061344596	0	0.0114750452242348	0.00745039563616416	0	0	0	0.0395768090596314	0.0118363959834698	0.0576452922355982	0	0.0547353502394306	0.00609602720548571	0.0283904694789551	0	0	0	-0.0355631084376933	0	0	0	0	0	0	0.451078596862466	0	0.447552300157155
TH3	0.0341904311764149	-0.00592567853208501	0.0630061076245877	0	0	0	0	0	0	0	0.00137590435698274	0.0775209046271532	0	0.0325861151615804	0	0	0	0	0.030510063022936	0	0	0	-0.00899561022574425	0	0.407057100934082	0.447552300157155	0
