# Supplementary material for: Anti-roma Bias (Stereotypes, Prejudice, Behavioral Tendencies): A Network Approach Toward Attitude Strength
Source: Front Psychol. 2020 Sep 30;11:2071. doi: 10.3389/fpsyg.2020.02071 (PMC7554240; doi:10.3389/fpsyg.2020.02071)
Supplement: Supplementary file 2 [file Data_Sheet_2.ZIP › Partial correlation matrices/PCor_FR_High.csv]

	UND1	UND2	UND3	UND4	UND5	CUL1	CUL2	CUL3	BLA1	BLA2	BLA3	BLA4	BLA5	BLA6	CA1	CA2	CA3	CA4	CA5	CA6	EMP	SYM	ANG	HOPE	TH1	TH2	TH3
UND1	0	0	0.314443691938899	0.0264379904440446	0.0937925868108293	0	0.0184447084036662	0.162173708013571	0	0.00950759715653576	0.0327989664558168	0.1543384649274	0	0.00283493068863193	-0.0173279285621565	0	-0.0223644595198932	0	0.0382610975187605	0	-0.00540119127846933	0	-0.0193997762097434	0.0311676233508066	0.0201789292970375	0.0553242390286904	0.012918027396221
UND2	0	0	0.0652437514153541	0.405356055403456	-0.16432460786066	0.0469476590509966	0	-0.0360104216678799	0.0264182048601688	-0.0298138689758283	0	0	0	0.00438466658790958	-0.0152659085365899	-0.000599865296529998	0	0	-0.0421969828575067	-0.0693283267702265	-0.00126406818428718	-0.0811948971496532	0	-0.0815327764831377	-0.0280640420226334	0	-0.000911551183127729
UND3	0.314443691938899	0.0652437514153541	0	0	0.290326521117813	-0.0649558194780111	0	0	0.0418865456433607	0.0478144312248382	0	0.0650546931062078	0.044966228123969	0.0796376696502387	0	-0.0101776849022659	0	0	0.00547549586154087	0	0	0	0	0.0182997769687311	0	0.0164870729239278	0.059453465028242
UND4	0.0264379904440446	0.405356055403456	0	0	-0.00914235247132766	0	0.0608667397021544	-0.0107303443674399	0	0.0108893647274131	0.0683190324140759	0	0	0.12453157942017	-0.110787507795543	-0.007956618801492	-0.0620782850499069	-0.0370379601692356	0	0	-0.0186844896968117	-0.0585695124293117	-0.0476972257334362	0	0	0	0
UND5	0.0937925868108293	-0.16432460786066	0.290326521117813	-0.00914235247132766	0	0	-0.0576043906602956	0.0901841930887657	0	0	0	0.00422481845518605	0.0296087123077092	0	0	0.00246877402048982	0	0.0207444132211728	0.00146846117719617	0.00464130755577465	0	0	0.0484252147505876	0.0145357722387171	0	0	0.0188594185975799
CUL1	0	0.0469476590509966	-0.0649558194780111	0	0	0	0.595798569114705	0.0813510233418767	0.000406715816980915	0.0748713727832561	0	0	0.003017353749818	0.107662007889785	-0.0404405720767836	0	-0.0187967324865814	-0.00249370030270838	-0.0112361790443652	0	0	-0.0375413029701737	-0.00561898012582539	0	0.0226344259986982	0	0
CUL2	0.0184447084036662	0	0	0.0608667397021544	-0.0576043906602956	0.595798569114705	0	0.0595333143233407	0.0632524703611818	0.00908772956356506	0	0	0	0.0646914969125646	0	0	-0.0100311358267967	0	0	0	0	-0.0365535875699323	0	0	0	0	0
CUL3	0.162173708013571	-0.0360104216678799	0	-0.0107303443674399	0.0901841930887657	0.0813510233418767	0.0595333143233407	0	0.00680697949332443	0.106276406049926	0.0782821552686667	0.00611716180224532	0.0628650921131571	0.0172712308854293	0	0	0	0	0	0	-0.0373669081640847	0	0	0.0298893454226673	0	0.00614189643956278	0.0115250607903698
BLA1	0	0.0264182048601688	0.0418865456433607	0	0	0.000406715816980915	0.0632524703611818	0.00680697949332443	0	0.0223970739406478	0	0.0184741494131899	0.0337346575222023	0.206867328818681	-0.0314773070506541	0	-0.0306213788773129	-0.053272082795515	0	0	-0.116662573729945	-0.0058089257314627	0	-0.0296946323478302	0	0	0
BLA2	0.00950759715653576	-0.0298138689758283	0.0478144312248382	0.0108893647274131	0	0.0748713727832561	0.00908772956356506	0.106276406049926	0.0223970739406478	0	0.305060845757614	0.168216447495873	0.158926952224101	0.0278229948205936	-0.00453413077274422	0	-0.00885454486309101	-0.0193085372161932	0	0	0	-0.0494972084457427	0	0.0248101327590633	0	0.0590887769091578	0
BLA3	0.0327989664558168	0	0	0.0683190324140759	0	0	0	0.0782821552686667	0	0.305060845757614	0	0.189726583562607	0.214152457224767	0	0	0	0	0	0	0	0.0135463197227303	0	0	0	0.0122245632601484	0.0243378162219455	0
BLA4	0.1543384649274	0	0.0650546931062078	0	0.00422481845518605	0	0	0.00611716180224532	0.0184741494131899	0.168216447495873	0.189726583562607	0	0.290998321852622	0	0	0	0	0	0	0	0	-0.0605013668960492	0	0	0	0.0494168135765465	0.0795999558885687
BLA5	0	0	0.044966228123969	0	0.0296087123077092	0.003017353749818	0	0.0628650921131571	0.0337346575222023	0.158926952224101	0.214152457224767	0.290998321852622	0	0.00299995564488689	0	0	0	0	0	0	0	-0.056197111084525	0	0	0	0.00141312228233136	0.00365607545999031
BLA6	0.00283493068863193	0.00438466658790958	0.0796376696502387	0.12453157942017	0	0.107662007889785	0.0646914969125646	0.0172712308854293	0.206867328818681	0.0278229948205936	0	0	0.00299995564488689	0	-0.0255067639805018	-0.0541217666377176	0	-0.0500347814615654	0	0	-0.0115209452894952	-0.0128364459502999	0	0	0.0206677641466556	0.0377238406595006	0.0136868461412728
CA1	-0.0173279285621565	-0.0152659085365899	0	-0.110787507795543	0	-0.0404405720767836	0	0	-0.0314773070506541	-0.00453413077274422	0	0	0	-0.0255067639805018	0	0.143245123593312	0.408596142847307	0.0721251032676901	0.072305218929629	0.103798283199419	0	0.0901723317703745	0.0602034150949238	0	0	0	0
CA2	0	-0.000599865296529998	-0.0101776849022659	-0.007956618801492	0.00246877402048982	0	0	0	0	0	0	0	0	-0.0541217666377176	0.143245123593312	0	0.130028239164167	0.137118557479315	0.00228645253799723	0.098287976632739	0.0757787869778432	0.0210718405165739	0.0395969041345354	0	0	-0.0025206497445007	0
CA3	-0.0223644595198932	0	0	-0.0620782850499069	0	-0.0187967324865814	-0.0100311358267967	0	-0.0306213788773129	-0.00885454486309101	0	0	0	0	0.408596142847307	0.130028239164167	0	0.0221083061007789	0.19551913569503	0.200657780727136	0	0.00681138612297862	0	0	0	0	0
CA4	0	0	0	-0.0370379601692356	0.0207444132211728	-0.00249370030270838	0	0	-0.053272082795515	-0.0193085372161932	0	0	0	-0.0500347814615654	0.0721251032676901	0.137118557479315	0.0221083061007789	0	0.0970074650660665	0.286219916979768	0.0161434934232571	0.102669311139501	0.0573280040819683	0	-0.0356244291903968	-0.0368529404855778	0
CA5	0.0382610975187605	-0.0421969828575067	0.00547549586154087	0	0.00146846117719617	-0.0112361790443652	0	0	0	0	0	0	0	0	0.072305218929629	0.00228645253799723	0.19551913569503	0.0970074650660665	0	0.263965641674877	0.0616137673985998	0.130637825164195	0	0	0.0218281939013739	0	0
CA6	0	-0.0693283267702265	0	0	0.00464130755577465	0	0	0	0	0	0	0	0	0	0.103798283199419	0.098287976632739	0.200657780727136	0.286219916979768	0.263965641674877	0	0.00195075532788449	0.027525473177508	0.0445062082243798	0.0286985657752741	0	0	0
EMP	-0.00540119127846933	-0.00126406818428718	0	-0.0186844896968117	0	0	0	-0.0373669081640847	-0.116662573729945	0	0.0135463197227303	0	0	-0.0115209452894952	0	0.0757787869778432	0	0.0161434934232571	0.0616137673985998	0.00195075532788449	0	0.240969429351033	0.164432501152794	0.0964730439159183	0	0	0
SYM	0	-0.0811948971496532	0	-0.0585695124293117	0	-0.0375413029701737	-0.0365535875699323	0	-0.0058089257314627	-0.0494972084457427	0	-0.0605013668960492	-0.056197111084525	-0.0128364459502999	0.0901723317703745	0.0210718405165739	0.00681138612297862	0.102669311139501	0.130637825164195	0.027525473177508	0.240969429351033	0	0.294900970720986	0.239986579010589	0	0	0
ANG	-0.0193997762097434	0	0	-0.0476972257334362	0.0484252147505876	-0.00561898012582539	0	0	0	0	0	0	0	0	0.0602034150949238	0.0395969041345354	0	0.0573280040819683	0	0.0445062082243798	0.164432501152794	0.294900970720986	0	0	0	-0.0139300546040442	0
HOPE	0.0311676233508066	-0.0815327764831377	0.0182997769687311	0	0.0145357722387171	0	0	0.0298893454226673	-0.0296946323478302	0.0248101327590633	0	0	0	0	0	0	0	0	0	0.0286985657752741	0.0964730439159183	0.239986579010589	0	0	0	0	0.00991291973453906
TH1	0.0201789292970375	-0.0280640420226334	0	0	0	0.0226344259986982	0	0	0	0	0.0122245632601484	0	0	0.0206677641466556	0	0	0	-0.0356244291903968	0.0218281939013739	0	0	0	0	0	0	0.485122150288338	0.383068367169623
TH2	0.0553242390286904	0	0.0164870729239278	0	0	0	0	0.00614189643956278	0	0.0590887769091578	0.0243378162219455	0.0494168135765465	0.00141312228233136	0.0377238406595006	0	-0.0025206497445007	0	-0.0368529404855778	0	0	0	0	-0.0139300546040442	0	0.485122150288338	0	0.449468043789934
TH3	0.012918027396221	-0.000911551183127729	0.059453465028242	0	0.0188594185975799	0	0	0.0115250607903698	0	0	0	0.0795999558885687	0.00365607545999031	0.0136868461412728	0	0	0	0	0	0	0	0	0	0.00991291973453906	0.383068367169623	0.449468043789934	0
