# Supplementary material for: Anti-roma Bias (Stereotypes, Prejudice, Behavioral Tendencies): A Network Approach Toward Attitude Strength
Source: Front Psychol. 2020 Sep 30;11:2071. doi: 10.3389/fpsyg.2020.02071 (PMC7554240; doi:10.3389/fpsyg.2020.02071)
Supplement: Supplementary file 2 [file Data_Sheet_2.ZIP › Partial correlation matrices/PCor_IRE_Low.csv]

	UND1	UND2	UND3	UND4	UND5	CUL1	CUL2	CUL3	BLA1	BLA2	BLA3	BLA4	BLA5	BLA6	CA1	CA2	CA3	CA4	CA5	CA6	EMP	SYM	ANG	HOPE	TH1	TH2	TH3
UND1	0	0	0.106067996179836	0	0.120940895021067	0	-0.00673299948313781	-0.0200884514681419	0	0.0920875932748388	0.0507586807819511	0.121034768369231	0.0503370042275376	0	0	0	0	0	0	0	0	0	0	0	0.0208222842373076	0.0192288677405672	0.0208070232646128
UND2	0	0	0.0571339706071481	0.0718223835848026	-0.226907719428643	0	0	0.0117576044873065	0.108475445780197	0	0	0	0	0	0	-0.0678546221368045	0	0	0	-0.017861316457973	-0.111706236765692	-0.00318861968861897	-0.0607792457312118	0	0	0	0
UND3	0.106067996179836	0.0571339706071481	0	0.0352185656727207	0	-0.0244298722605733	0	0	0	0	0.205143017593461	0.116488753310227	0.0228662046754667	0	0	0	0	0	-0.00264777406785811	0	0	-0.0354180533678535	-0.0214499407773722	-0.00587703134793697	0	0	0
UND4	0	0.0718223835848026	0.0352185656727207	0	-0.0656583176428864	0.0093669318473804	0.0748858113173116	0.146315238949036	0.131085348102772	0	0	0	0	0.00236370543958231	-0.0107508679613106	0	-0.0374167664685906	-0.00147610195582388	-0.0654252427520117	0	0	0	-0.176101374283796	-0.00854505958977297	0	0	0
UND5	0.120940895021067	-0.226907719428643	0	-0.0656583176428864	0	0	0	0	-0.0381656552339966	0.104153668577618	0	0.0725695683848422	0.00306896627855769	0	0	0.0210021447435388	0	0	0	0.00726157209503272	0	0	0.0476768506254573	0	0	0.0412881616822745	0.0589840914799773
CUL1	0	0	-0.0244298722605733	0.0093669318473804	0	0	0.18709195591142	0.230776648360182	0.0990450429678933	0.0167232363000997	0	0.0640975729826344	0	0.0472882640524524	-0.0702637003537303	0	0	-0.00711581156266471	0	0	0	-0.0470448487633447	0	0	0.00842573786234095	0	0
CUL2	-0.00673299948313781	0	0	0.0748858113173116	0	0.18709195591142	0	0.318380614801193	0.0374248799894122	0	0	0	0	0.0437588319240507	0	0	0	-0.0476839981019461	-0.0265814629479114	0	0	0	0	-0.0655004456101598	0	0	0
CUL3	-0.0200884514681419	0.0117576044873065	0	0.146315238949036	0	0.230776648360182	0.318380614801193	0	0.00193848299973814	0	0	0.0119862380713558	0	0	0	0	0	0	0	0	-0.0637615851811128	-0.0646206341817731	0	-0.0620251925940948	0	0	0
BLA1	0	0.108475445780197	0	0.131085348102772	-0.0381656552339966	0.0990450429678933	0.0374248799894122	0.00193848299973814	0	0.0177901878767128	0.0428625662201416	0	0	0.0504652498949249	-0.0442189793832095	0	-0.0124258243527781	0	0	0	0	0	0	-0.063919641996903	0	0	0
BLA2	0.0920875932748388	0	0	0	0.104153668577618	0.0167232363000997	0	0	0.0177901878767128	0	0.144681531844211	0.138065577723578	0.0366877012739906	0	0	0	0	0	0	0	0	0	0	0	0.0519402152349267	0	0.0609527894938164
BLA3	0.0507586807819511	0	0.205143017593461	0	0	0	0	0	0.0428625662201416	0.144681531844211	0	0.143370246771584	0.233567447426773	0	-0.0134204251884057	0	0	0	0	0	0	0	-0.0225051221720085	0	0.0404522260597495	0.0305646360408417	0
BLA4	0.121034768369231	0	0.116488753310227	0	0.0725695683848422	0.0640975729826344	0	0.0119862380713558	0	0.138065577723578	0.143370246771584	0	0.201717038608039	0	0	0	0	0	0	0	0	-0.00937698306239006	0	0	0.0722398907634867	0.0139585340883137	0.094450097804943
BLA5	0.0503370042275376	0	0.0228662046754667	0	0.00306896627855769	0	0	0	0	0.0366877012739906	0.233567447426773	0.201717038608039	0	0	0	0	0	0	0	0.0186572152905299	0	0	0	0	0	0.0337385343319967	0
BLA6	0	0	0	0.00236370543958231	0	0.0472882640524524	0.0437588319240507	0	0.0504652498949249	0	0	0	0	0	-0.0402926730584046	0	0	-0.0150658699034472	0	0	-0.00846640670879824	-0.0342660262611122	-0.0292476759363247	-0.0736896095146007	0	0	0.0463634340386741
CA1	0	0	0	-0.0107508679613106	0	-0.0702637003537303	0	0	-0.0442189793832095	0	-0.0134204251884057	0	0	-0.0402926730584046	0	0.134511242474542	0.278753103823807	0.102664898679475	0.0266333420450798	0.100354094458799	0	0.0652485564112788	0.0850469593997698	0.0263294545998892	-0.0187733723898552	0	0
CA2	0	-0.0678546221368045	0	0	0.0210021447435388	0	0	0	0	0	0	0	0	0	0.134511242474542	0	0.172808804321791	0	0.154908534050104	0.133128095989526	0.017081929458622	0	0	0	0	0	0.0183958798916169
CA3	0	0	0	-0.0374167664685906	0	0	0	0	-0.0124258243527781	0	0	0	0	0	0.278753103823807	0.172808804321791	0	0.0822909897778025	0.13651879285632	0.142524649000945	0.04255743426022	0	0	0.0895464047569241	0	0	0
CA4	0	0	0	-0.00147610195582388	0	-0.00711581156266471	-0.0476839981019461	0	0	0	0	0	0	-0.0150658699034472	0.102664898679475	0	0.0822909897778025	0	0.0988832006073416	0.118603205178798	0.039044536524254	0.124413347478314	0	0	0	0	0
CA5	0	0	-0.00264777406785811	-0.0654252427520117	0	0	-0.0265814629479114	0	0	0	0	0	0	0	0.0266333420450798	0.154908534050104	0.13651879285632	0.0988832006073416	0	0.200942942986171	0	0.0817673605958898	0.0426282886375475	0.0842826997483186	0	0.0466641677580755	0
CA6	0	-0.017861316457973	0	0	0.00726157209503272	0	0	0	0	0	0	0	0.0186572152905299	0	0.100354094458799	0.133128095989526	0.142524649000945	0.118603205178798	0.200942942986171	0	0.0860140655540758	0	0.0489489513301764	0.0826421696219781	0	0	0
EMP	0	-0.111706236765692	0	0	0	0	0	-0.0637615851811128	0	0	0	0	0	-0.00846640670879824	0	0.017081929458622	0.04255743426022	0.039044536524254	0	0.0860140655540758	0	0.421211186398674	0.259211167584863	0.0858839637416543	0	0	0
SYM	0	-0.00318861968861897	-0.0354180533678535	0	0	-0.0470448487633447	0	-0.0646206341817731	0	0	0	-0.00937698306239006	0	-0.0342660262611122	0.0652485564112788	0	0	0.124413347478314	0.0817673605958898	0	0.421211186398674	0	0.149539898845763	0.128723527670963	0	0	-0.013146685558081
ANG	0	-0.0607792457312118	-0.0214499407773722	-0.176101374283796	0.0476768506254573	0	0	0	0	0	-0.0225051221720085	0	0	-0.0292476759363247	0.0850469593997698	0	0	0	0.0426282886375475	0.0489489513301764	0.259211167584863	0.149539898845763	0	0.12623650678958	0	0	0
HOPE	0	0	-0.00587703134793697	-0.00854505958977297	0	0	-0.0655004456101598	-0.0620251925940948	-0.063919641996903	0	0	0	0	-0.0736896095146007	0.0263294545998892	0	0.0895464047569241	0	0.0842826997483186	0.0826421696219781	0.0858839637416543	0.128723527670963	0.12623650678958	0	-0.00668984553197657	0	0
TH1	0.0208222842373076	0	0	0	0	0.00842573786234095	0	0	0	0.0519402152349267	0.0404522260597495	0.0722398907634867	0	0	-0.0187733723898552	0	0	0	0	0	0	0	0	-0.00668984553197657	0	0.391512246750164	0.461646666896006
TH2	0.0192288677405672	0	0	0	0.0412881616822745	0	0	0	0	0	0.0305646360408417	0.0139585340883137	0.0337385343319967	0	0	0	0	0	0.0466641677580755	0	0	0	0	0	0.391512246750164	0	0.340456432913742
TH3	0.0208070232646128	0	0	0	0.0589840914799773	0	0	0	0	0.0609527894938164	0	0.094450097804943	0	0.0463634340386741	0	0.0183958798916169	0	0	0	0	0	-0.013146685558081	0	0	0.461646666896006	0.340456432913742	0
