# Supplementary material for: Anti-roma Bias (Stereotypes, Prejudice, Behavioral Tendencies): A Network Approach Toward Attitude Strength
Source: Front Psychol. 2020 Sep 30;11:2071. doi: 10.3389/fpsyg.2020.02071 (PMC7554240; doi:10.3389/fpsyg.2020.02071)
Supplement: Supplementary file 2 [file Data_Sheet_2.ZIP › Partial correlation matrices/PCor_HU_Low.csv]

	UND1	UND2	UND3	UND4	UND5	CUL1	CUL2	CUL3	BLA1	BLA2	BLA3	BLA4	BLA5	BLA6	CA1	CA2	CA3	CA4	CA5	CA6	EMP	SYM	ANG	HOPE	TH1	TH2	TH3
UND1	0	0	0.211344204704479	0.0268879381662762	0.0225648111262129	0	0	0	0.0502439802959051	0	0.00418638986930702	0.119979104676845	0.0452186464776532	0	0	0	0	0	0	0	0	0	0	0	0	0	0.0377364606855757
UND2	0	0	0.0657038362627337	0.459900267373239	0	0	0	-0.0275695823408548	0.134855755588546	0	0	0	0.022873841533771	0.00391483939422551	0	-0.00698424831429695	-0.0380874732748208	0	-0.022116147413781	0	-0.0665124283721958	-0.0421475502795291	-0.0702658986814995	0	0	0	0
UND3	0.211344204704479	0.0657038362627337	0	0.0890218579831686	0.306822281826769	0	0	0.00347499903118269	0.00741436465270242	0	0.0596798665486282	0.110439610012714	0	0.00543898498722022	-0.0196916454779318	0	0	0	0	0	0	-0.0575728045914121	0	0	0	0.00772831178359177	0.0301013927737476
UND4	0.0268879381662762	0.459900267373239	0.0890218579831686	0	0	0.0529926627000175	0.0118586195374705	-0.00916198977595906	0	0	0.0427766763681376	0	0	0.037679756718471	-0.0391660038237938	0	-0.0160098174271069	-0.00110683365524423	0	-0.0528208516882434	-0.144335432791831	-0.0167499567538747	-0.0869337834751524	-0.0161236803499867	0	0	0
UND5	0.0225648111262129	0	0.306822281826769	0	0	-0.0220946600302496	0	0.0391621461684	0	0.047710762847323	0	0	0.0361901819140759	0	0	0.0115718740952287	0	0	0.0136329273331946	0	-0.064042551730459	0	0	0.0826096293276528	0.0162399151970265	0.0314100006189854	0.087215778560465
CUL1	0	0	0	0.0529926627000175	-0.0220946600302496	0	0.557787757239774	0.100172083909244	0	0	0	0	0	0.021582183511779	-0.011616149870112	0	-0.0319484855816041	-0.046258630726335	0	0	-0.0136749877422169	0	0	-0.0161226676856483	0.0550760172099074	0.019098279328976	0
CUL2	0	0	0	0.0118586195374705	0	0.557787757239774	0	0.156701361731692	0	0	0	0	0	0.0103553081252044	0	0	0	-0.0668541073501637	0	-0.00240263420688985	-0.0140193726435476	0	0	0	0.0374669196298062	0.0130561530610348	0
CUL3	0	-0.0275695823408548	0.00347499903118269	-0.00916198977595906	0.0391621461684	0.100172083909244	0.156701361731692	0	0	0.0887702261388924	0.0432124392582129	0	0	0	0	0	0	-0.0122396072501819	0	-0.0562462880087783	0	0.0128887890250415	0	0	0.0169066604485203	0	0
BLA1	0.0502439802959051	0.134855755588546	0.00741436465270242	0	0	0	0	0	0	0	0.0400215665168858	0.046778038177348	0.0224437589850263	0.00531792727662516	-0.0283019998724077	0	-0.00347343346358308	0	-0.0729310533811214	0	-0.0309039289978473	0	0	-0.0758327884172156	0	0.00749034392138844	0.063573979448751
BLA2	0	0	0	0	0.047710762847323	0	0	0.0887702261388924	0	0	0.287609248057186	0.0711143828419805	0.228731186173045	0.0515489976989816	0	0	0	0	0	0	0	0	0	0	0	0.0486976371483656	0
BLA3	0.00418638986930702	0	0.0596798665486282	0.0427766763681376	0	0	0	0.0432124392582129	0.0400215665168858	0.287609248057186	0	0.134309009785495	0.19393411672566	0	-0.0878735092847541	0	0	0	0	-0.00467672251789084	-0.0398134895483232	0	0	-0.0273322395939152	0.0126424996049677	0.00496207680122603	0.021067874149313
BLA4	0.119979104676845	0	0.110439610012714	0	0	0	0	0	0.046778038177348	0.0711143828419805	0.134309009785495	0	0.164606315028858	0	0	0	-0.0269079250721686	0	-0.0111683972156063	0	0	0	0	0	0.0168802342377635	0.109029954651784	0.221103672920386
BLA5	0.0452186464776532	0.022873841533771	0	0	0.0361901819140759	0	0	0	0.0224437589850263	0.228731186173045	0.19393411672566	0.164606315028858	0	0	0	0	-0.00538187875587405	0	0	0	-0.0188913909828854	0	0	0	0	0.0117013855725505	0.00935558404139548
BLA6	0	0.00391483939422551	0.00543898498722022	0.037679756718471	0	0.021582183511779	0.0103553081252044	0	0.00531792727662516	0.0515489976989816	0	0	0	0	-0.0417961282025756	0	0	0	0	0	-0.0233958575046786	0	-0.0351861587920486	0	0	0.014305729376259	0.0854849927851833
CA1	0	0	-0.0196916454779318	-0.0391660038237938	0	-0.011616149870112	0	0	-0.0283019998724077	0	-0.0878735092847541	0	0	-0.0417961282025756	0	0.096325961237171	0.251056668241764	0.000999956901502866	0.233454411736858	0.0535402869974927	0.0925698307541689	0.00810125712522256	0.0781911555548235	0	0	0	0
CA2	0	-0.00698424831429695	0	0	0.0115718740952287	0	0	0	0	0	0	0	0	0	0.096325961237171	0	0.305707384624847	0	0.0755109970056991	0.0906745554863152	0	0.0500634776176624	0.101044614586932	0.0948516312992477	0	0	0
CA3	0	-0.0380874732748208	0	-0.0160098174271069	0	-0.0319484855816041	0	0	-0.00347343346358308	0	0	-0.0269079250721686	-0.00538187875587405	0	0.251056668241764	0.305707384624847	0	0.0141751764462665	0.150186642584782	0.163802331417683	0.0559035552747513	0	0.0376151104799988	0.00398438490268359	0	0	0
CA4	0	0	0	-0.00110683365524423	0	-0.046258630726335	-0.0668541073501637	-0.0122396072501819	0	0	0	0	0	0	0.000999956901502866	0	0.0141751764462665	0	0.0572640104737009	0.295843694783992	0.0486943435462109	0.0674564098549314	0.00161940800458991	0.0602060422256621	0	-0.0301226990871177	0
CA5	0	-0.022116147413781	0	0	0.0136329273331946	0	0	0	-0.0729310533811214	0	0	-0.0111683972156063	0	0	0.233454411736858	0.0755109970056991	0.150186642584782	0.0572640104737009	0	0.179493461729524	0	0	0	0.0404283554596615	0	0	0
CA6	0	0	0	-0.0528208516882434	0	0	-0.00240263420688985	-0.0562462880087783	0	0	-0.00467672251789084	0	0	0	0.0535402869974927	0.0906745554863152	0.163802331417683	0.295843694783992	0.179493461729524	0	0.0758327477965545	0	0.000683187819738554	0.0208361568966033	0	0	0
EMP	0	-0.0665124283721958	0	-0.144335432791831	-0.064042551730459	-0.0136749877422169	-0.0140193726435476	0	-0.0309039289978473	0	-0.0398134895483232	0	-0.0188913909828854	-0.0233958575046786	0.0925698307541689	0	0.0559035552747513	0.0486943435462109	0	0.0758327477965545	0	0.323520392123296	0.0835694228170947	0.159785322753217	0	0	-0.0115430097489445
SYM	0	-0.0421475502795291	-0.0575728045914121	-0.0167499567538747	0	0	0	0.0128887890250415	0	0	0	0	0	0	0.00810125712522256	0.0500634776176624	0	0.0674564098549314	0	0	0.323520392123296	0	0.161704715750236	0.0175642443507263	0	0	-0.0061418576892761
ANG	0	-0.0702658986814995	0	-0.0869337834751524	0	0	0	0	0	0	0	0	0	-0.0351861587920486	0.0781911555548235	0.101044614586932	0.0376151104799988	0.00161940800458991	0	0.000683187819738554	0.0835694228170947	0.161704715750236	0	0	0	0	0
HOPE	0	0	0	-0.0161236803499867	0.0826096293276528	-0.0161226676856483	0	0	-0.0758327884172156	0	-0.0273322395939152	0	0	0	0	0.0948516312992477	0.00398438490268359	0.0602060422256621	0.0404283554596615	0.0208361568966033	0.159785322753217	0.0175642443507263	0	0	0	0	0
TH1	0	0	0	0	0.0162399151970265	0.0550760172099074	0.0374669196298062	0.0169066604485203	0	0	0.0126424996049677	0.0168802342377635	0	0	0	0	0	0	0	0	0	0	0	0	0	0.475254551630617	0.257116014573308
TH2	0	0	0.00772831178359177	0	0.0314100006189854	0.019098279328976	0.0130561530610348	0	0.00749034392138844	0.0486976371483656	0.00496207680122603	0.109029954651784	0.0117013855725505	0.014305729376259	0	0	0	-0.0301226990871177	0	0	0	0	0	0	0.475254551630617	0	0.341245355108756
TH3	0.0377364606855757	0	0.0301013927737476	0	0.087215778560465	0	0	0	0.063573979448751	0	0.021067874149313	0.221103672920386	0.00935558404139548	0.0854849927851833	0	0	0	0	0	0	-0.0115430097489445	-0.0061418576892761	0	0	0.257116014573308	0.341245355108756	0
