# Supplementary material for: Anti-roma Bias (Stereotypes, Prejudice, Behavioral Tendencies): A Network Approach Toward Attitude Strength
Source: Front Psychol. 2020 Sep 30;11:2071. doi: 10.3389/fpsyg.2020.02071 (PMC7554240; doi:10.3389/fpsyg.2020.02071)
Supplement: Supplementary file 2 [file Data_Sheet_2.ZIP › Partial correlation matrices/PCor_ROM_High.csv]

	UND1	UND2	UND3	UND4	UND5	CUL1	CUL2	CUL3	BLA1	BLA2	BLA3	BLA4	BLA5	BLA6	CA1	CA2	CA3	CA4	CA5	CA6	EMP	SYM	ANG	HOPE	TH1	TH2	TH3
UND1	0	0	0.245374259201285	0.0108874270926405	0.100729149002364	0	0	-0.0200776179169592	0	0.0304850318794295	0.0823569390228419	0.129968085496404	0	0	0	0	0	0	0	0	-0.0716592167686538	-0.000303967275017586	-0.0233205537484275	0	0	0.0392233124071244	0.0275940726082269
UND2	0	0	0.0492460786213627	0.174652661503448	0	0	0	0	0.0886100700327308	0	0.0528803010968781	0.0429994062176306	0.033610121428502	0.0366868317259144	0	0	-0.0174408804065577	0	0	0	0	0	-0.0756068110507263	0	0	0	0
UND3	0.245374259201285	0.0492460786213627	0	0	0.134392255977679	0	0	0	0.0198182394483438	0.0583162928733889	0.0370558366086176	0.0297728236605663	0	0.0406036573164512	0	0	0	0	0	0	-0.00551115919472489	0	0	0	0	0	0.0238772849688691
UND4	0.0108874270926405	0.174652661503448	0	0	0.0136155287728915	0	-0.0461080212573309	-0.00246741241125323	0	0.0616598139702299	0.0801303826323439	0.074078530832512	0	0.0744896272155189	0	-0.00707986403727338	0	0	-0.00992729097074234	0	-0.0867841908196199	-0.117541344401562	0	0	0	0.04471345222904	0.0926219423599891
UND5	0.100729149002364	0	0.134392255977679	0.0136155287728915	0	0	0	-0.00182786788329813	0	0.0484123195045466	0	0.0177256258912999	0	0	0	0	0	0	0	-0.0283280115630509	0	0	0	0	0	0	0.00993185366227346
CUL1	0	0	0	0	0	0	0.487007683214958	0.133389309965708	0	0	0	0	0	-0.0312403848626495	0	0.021492183146314	0.0226082859029692	0.0680577555916229	0.00755632827869961	0	0.0619624761680555	0.00398034547074536	0	0.0729212671938571	-0.0622727153876208	0	0
CUL2	0	0	0	-0.0461080212573309	0	0.487007683214958	0	0.218328119402878	-0.0764795744913041	0	0	0	0	-0.0261214164285729	0.0150733048785661	0	0.00555663123493037	0.033377422776184	0.0492030816991571	0	0	0	0	0.0099633652822553	0	0	0
CUL3	-0.0200776179169592	0	0	-0.00246741241125323	-0.00182786788329813	0.133389309965708	0.218328119402878	0	0	-0.144063862024669	0	-0.0486863397155024	-0.0205913132021882	-0.0310243392904624	0	0	0	0	0	0.0074892399511304	0	0	0	0	-0.0287048337860952	0	-0.0265805889328831
BLA1	0	0.0886100700327308	0.0198182394483438	0	0	0	-0.0764795744913041	0	0	0	0.0495028783154203	0.122138777717113	0	0.0412573121309597	-0.0324389332510516	0	0	0	-0.0227665020083162	-0.0375741355237565	0	-0.0184365824826791	-0.0415446323103085	-0.0217899339809999	0.0110052670793295	0.0230556368021562	0.0434594077916568
BLA2	0.0304850318794295	0	0.0583162928733889	0.0616598139702299	0.0484123195045466	0	0	-0.144063862024669	0	0	0.235612982883808	0.0882547899359229	0.146108295634674	0	0	0	0	0.0234162165874429	0	0	0	0	0	-0.00189193756962773	0	0	0.0847895466837434
BLA3	0.0823569390228419	0.0528803010968781	0.0370558366086176	0.0801303826323439	0	0	0	0	0.0495028783154203	0.235612982883808	0	0.149731969327707	0.26244392770175	0	0	0	0	0	-0.00867983163267522	-0.00731597887851671	-0.045482671947836	0	0	-0.00243944299695404	0.042837011221727	0.00384189280150045	0.0430313098830568
BLA4	0.129968085496404	0.0429994062176306	0.0297728236605663	0.074078530832512	0.0177256258912999	0	0	-0.0486863397155024	0.122138777717113	0.0882547899359229	0.149731969327707	0	0.172123455800499	0.0258106389102803	0	0	-0.0234980550127051	0	-0.0261681228742529	0	0	0	0	-0.147776875337796	0.0753324699370383	0.0192373728558864	0.151374838237236
BLA5	0	0.033610121428502	0	0	0	0	0	-0.0205913132021882	0	0.146108295634674	0.26244392770175	0.172123455800499	0	0	-0.0110961932389281	0	0	0.00123223254837488	-0.016268023177979	0	0	0	0	-0.0508005030403681	0	0.00550575656167369	0
BLA6	0	0.0366868317259144	0.0406036573164512	0.0744896272155189	0	-0.0312403848626495	-0.0261214164285729	-0.0310243392904624	0.0412573121309597	0	0	0.0258106389102803	0	0	-0.0125011613802657	-0.0451744796404738	-0.0771973003674174	-0.0344413810440555	0	-0.00144477204993642	0	-0.00567969644883144	0	0	0.0188059431156063	0.067925714049252	0.0271583179687044
CA1	0	0	0	0	0	0	0.0150733048785661	0	-0.0324389332510516	0	0	0	-0.0110961932389281	-0.0125011613802657	0	0.269985898235558	0.121048126488902	0.0133656687442546	0.0552086312993529	0.0351573847429057	0	0.0181665959127306	0.0104359682733782	0	0	0	-0.0182707550807427
CA2	0	0	0	-0.00707986403727338	0	0.021492183146314	0	0	0	0	0	0	0	-0.0451744796404738	0.269985898235558	0	0.329857694751435	0.0328514431711134	0.106349071709467	0.0469741107661871	0.0238669558151105	0	0	0.0682015231309732	-0.0278454837081241	0	0
CA3	0	-0.0174408804065577	0	0	0	0.0226082859029692	0.00555663123493037	0	0	0	0	-0.0234980550127051	0	-0.0771973003674174	0.121048126488902	0.329857694751435	0	0.177593843290012	0.195949130299624	0.0869236202299828	0.0469356380554097	0.0828782733356924	0.0230474006428172	0.0536545238770639	-0.00493177288077879	-0.00503108770531629	0
CA4	0	0	0	0	0	0.0680577555916229	0.033377422776184	0	0	0.0234162165874429	0	0	0.00123223254837488	-0.0344413810440555	0.0133656687442546	0.0328514431711134	0.177593843290012	0	0.0160916945763022	0.236408368694704	0.0725466624699537	0.058587294898055	0	0	0	-0.0380910505737438	0
CA5	0	0	0	-0.00992729097074234	0	0.00755632827869961	0.0492030816991571	0	-0.0227665020083162	0	-0.00867983163267522	-0.0261681228742529	-0.016268023177979	0	0.0552086312993529	0.106349071709467	0.195949130299624	0.0160916945763022	0	0.387691898107707	0.0873862607518017	0.0873084598284832	0	0.0419297923640831	0	0	-0.0250958018108198
CA6	0	0	0	0	-0.0283280115630509	0	0	0.0074892399511304	-0.0375741355237565	0	-0.00731597887851671	0	0	-0.00144477204993642	0.0351573847429057	0.0469741107661871	0.0869236202299828	0.236408368694704	0.387691898107707	0	0	0.107092080008385	0.00767656925194938	0.0487686720663813	-0.0240120646177126	0	-0.0274864524736807
EMP	-0.0716592167686538	0	-0.00551115919472489	-0.0867841908196199	0	0.0619624761680555	0	0	0	0	-0.045482671947836	0	0	0	0	0.0238669558151105	0.0469356380554097	0.0725466624699537	0.0873862607518017	0	0	0.113758452307881	0.124820167210744	0.0856939003562344	0	-0.0797286915434739	0
SYM	-0.000303967275017586	0	0	-0.117541344401562	0	0.00398034547074536	0	0	-0.0184365824826791	0	0	0	0	-0.00567969644883144	0.0181665959127306	0	0.0828782733356924	0.058587294898055	0.0873084598284832	0.107092080008385	0.113758452307881	0	0.115529271027201	0.119996899001008	-0.0212077764722521	-0.00346348134388576	-0.0133254296687612
ANG	-0.0233205537484275	-0.0756068110507263	0	0	0	0	0	0	-0.0415446323103085	0	0	0	0	0	0.0104359682733782	0	0.0230474006428172	0	0	0.00767656925194938	0.124820167210744	0.115529271027201	0	0.0152623902988355	0	0	0
HOPE	0	0	0	0	0	0.0729212671938571	0.0099633652822553	0	-0.0217899339809999	-0.00189193756962773	-0.00243944299695404	-0.147776875337796	-0.0508005030403681	0	0	0.0682015231309732	0.0536545238770639	0	0.0419297923640831	0.0487686720663813	0.0856939003562344	0.119996899001008	0.0152623902988355	0	-0.00438913761768349	-0.0154484455392064	-0.0749122621328226
TH1	0	0	0	0	0	-0.0622727153876208	0	-0.0287048337860952	0.0110052670793295	0	0.042837011221727	0.0753324699370383	0	0.0188059431156063	0	-0.0278454837081241	-0.00493177288077879	0	0	-0.0240120646177126	0	-0.0212077764722521	0	-0.00438913761768349	0	0.493783629100537	0.299069226575288
TH2	0.0392233124071244	0	0	0.04471345222904	0	0	0	0	0.0230556368021562	0	0.00384189280150045	0.0192373728558864	0.00550575656167369	0.067925714049252	0	0	-0.00503108770531629	-0.0380910505737438	0	0	-0.0797286915434739	-0.00346348134388576	0	-0.0154484455392064	0.493783629100537	0	0.289616074656544
TH3	0.0275940726082269	0	0.0238772849688691	0.0926219423599891	0.00993185366227346	0	0	-0.0265805889328831	0.0434594077916568	0.0847895466837434	0.0430313098830568	0.151374838237236	0	0.0271583179687044	-0.0182707550807427	0	0	0	-0.0250958018108198	-0.0274864524736807	0	-0.0133254296687612	0	-0.0749122621328226	0.299069226575288	0.289616074656544	0
