# Supplementary material for: Anti-roma Bias (Stereotypes, Prejudice, Behavioral Tendencies): A Network Approach Toward Attitude Strength
Source: Front Psychol. 2020 Sep 30;11:2071. doi: 10.3389/fpsyg.2020.02071 (PMC7554240; doi:10.3389/fpsyg.2020.02071)
Supplement: Supplementary file 2 [file Data_Sheet_2.ZIP › Partial correlation matrices/PCor_ROM_Full.csv]

	UND1	UND2	UND3	UND4	UND5	CUL1	CUL2	CUL3	BLA1	BLA2	BLA3	BLA4	BLA5	BLA6	CA1	CA2	CA3	CA4	CA5	CA6	EMP	SYM	ANG	HOPE	TH1	TH2	TH3
UND1	0	0	0.216521677440576	0.0587451194133473	0.150894412881039	0	0	-0.0538559828642927	0.0373781968896787	0.0197652787300568	0.0671992892121748	0.107306583282932	0.0123815167560006	0	0	0	-0.00354399169934125	0.0108068594823397	-0.0174855054072329	0	-0.0400198830475468	-0.0119822977230295	0	0	0.0190256215789028	0.0400678336946627	0
UND2	0	0	0.032262727241172	0.20582471598404	-0.0164658102054503	0	0	0.00524278321711746	0.015854273345733	0	0.043450402418646	0.0469250099764737	0.0479464943418116	0.0351279238638336	-0.0147323203268442	-0.000937815141201105	-0.0140495432258856	0	0	0.00990017791444693	-0.0321807146622251	0	-0.0402762488461624	0	0	0	-0.00437979261253839
UND3	0.216521677440576	0.032262727241172	0	0	0.152777785874384	0.0270956978744493	0	0	0.0128361215666093	0	0.0538266743325602	0.0343532406566699	0.0183581778017121	0.0421626859138718	0	0	0	0	-0.0100027447883967	0	-0.00795173852411739	-0.0302667068599471	0	0	0	0.0190597424497751	0.00845071834032613
UND4	0.0587451194133473	0.20582471598404	0	0	0	0	-0.033276103100612	-0.0110144221757051	0.0225041418957668	0.0350996167028631	0.0685122114589076	0.0746124416864439	0	0.0717493059649254	0	-0.0153272688011836	0	0	-0.070480220361902	-0.0095141300417916	-0.069239080389734	-0.109383176982498	0	0	0	0	0.0549727770501973
UND5	0.150894412881039	-0.0164658102054503	0.152777785874384	0	0	0	0	-0.0292114808178865	0	0.0416270506306468	0	0.00413187283411054	0	0	0.0131895122385521	0	0	0	0	0	-0.0287925770721961	0	0	0	0.0108839692243488	0.00692411787142192	0.00423701637801694
CUL1	0	0	0.0270956978744493	0	0	0	0.450984780502742	0.177759487765026	-0.035727584995039	0	0	0	-0.016945853977932	0	0	0.000347084664877372	0.0204610670458574	0.0321648896545442	0.0280364737430349	0	0.0660254198312186	0	-0.0150995532601893	0.0405841975656231	-0.0842782469359216	-0.00997801509394007	0
CUL2	0	0	0	-0.033276103100612	0	0.450984780502742	0	0.201492525033634	-0.034062180392162	0	0	0	0	-0.0332094860193571	0.0353721179185912	0.00684036022670471	0.0380242322058306	0.076497156579688	0.0310080043319663	0	0.00263293394558686	0	0	0.0326257129783084	0	0	0
CUL3	-0.0538559828642927	0.00524278321711746	0	-0.0110144221757051	-0.0292114808178865	0.177759487765026	0.201492525033634	0	0	-0.096650113500239	0	-0.0132938002756708	0	-0.0790786892756611	0	0	0	0	0	0.00464865261824709	0	0	0	0	-0.0619167495028842	0	-0.0179909532514119
BLA1	0.0373781968896787	0.015854273345733	0.0128361215666093	0.0225041418957668	0	-0.035727584995039	-0.034062180392162	0	0	0	0.0390042015674167	0.125443979529161	0.0225397947172704	0.060713218334752	-0.0158299537430759	0	-0.0125514442738616	0	-0.0159224573298955	-0.0190896051431202	0	-0.00387909592455455	-0.0415358048293528	-0.0206589265132573	0.00551958638499437	0.0297483239128239	0.0170689060977136
BLA2	0.0197652787300568	0	0	0.0350996167028631	0.0416270506306468	0	0	-0.096650113500239	0	0	0.24027786685023	0.118766159276504	0.134167626420763	0	0	0	0	0.0281867583237232	0	0	-0.0288027954363649	0	0	-0.0346531953102948	0	0	0.0584965271158838
BLA3	0.0671992892121748	0.043450402418646	0.0538266743325602	0.0685122114589076	0	0	0	0	0.0390042015674167	0.24027786685023	0	0.158662418612441	0.245377392276181	0	0	0	0	0	-0.0315210296130036	0	-0.0576131965193502	0	-0.0174050204141679	-0.0580330781832987	0.0209076956227071	0.0286139252909818	0.0415212164181593
BLA4	0.107306583282932	0.0469250099764737	0.0343532406566699	0.0746124416864439	0.00413187283411054	0	0	-0.0132938002756708	0.125443979529161	0.118766159276504	0.158662418612441	0	0.109797498823162	0.0570150642600932	0	-0.00547438515886042	-0.000649413064475075	0	-0.00190962701669567	0	-0.0144159833619056	0	0	-0.07956227611226	0.0480290325071866	0	0.229458210296308
BLA5	0.0123815167560006	0.0479464943418116	0.0183581778017121	0	0	-0.016945853977932	0	0	0.0225397947172704	0.134167626420763	0.245377392276181	0.109797498823162	0	0	-0.0305204325644406	0	0	0.0198480992535255	0	0	0	0	-0.0285333642690364	-0.0344897638374138	0	0.00708727583528385	0
BLA6	0	0.0351279238638336	0.0421626859138718	0.0717493059649254	0	0	-0.0332094860193571	-0.0790786892756611	0.060713218334752	0	0	0.0570150642600932	0	0	0	-0.0782320829298791	-0.0465054917431897	-0.0299792602255086	0	0	-0.0436857075920891	-0.0072251304664115	0	0	0.0153192140256348	0.0605505308070838	0.00987164968801876
CA1	0	-0.0147323203268442	0	0	0.0131895122385521	0	0.0353721179185912	0	-0.0158299537430759	0	0	0	-0.0305204325644406	0	0	0.214725912489129	0.175793875744044	0.00788451223552973	0.0707601796023642	0	0	0.0271541690722736	0	0.00720498932050063	0	0	0
CA2	0	-0.000937815141201105	0	-0.0153272688011836	0	0.000347084664877372	0.00684036022670471	0	0	0	0	-0.00547438515886042	0	-0.0782320829298791	0.214725912489129	0	0.371770854273572	0.0515856880687418	0.0946560738998472	0.0670941776963269	0	0.00153242456083372	0	0.0660069522902148	-0.0022685143648707	0	-0.0178640133917983
CA3	-0.00354399169934125	-0.0140495432258856	0	0	0	0.0204610670458574	0.0380242322058306	0	-0.0125514442738616	0	0	-0.000649413064475075	0	-0.0465054917431897	0.175793875744044	0.371770854273572	0	0.117657221080858	0.180503088234482	0.0976215899846332	0.0733622319332318	0.069824141013618	0.0170657160379626	0.0168444688168774	0	0	0
CA4	0.0108068594823397	0	0	0	0	0.0321648896545442	0.076497156579688	0	0	0.0281867583237232	0	0	0.0198480992535255	-0.0299792602255086	0.00788451223552973	0.0515856880687418	0.117657221080858	0	0.0312497671307505	0.327029722905489	0.0319794096629407	0.0691406368610579	0	0	-0.00445903234784221	-0.045371310952763	0
CA5	-0.0174855054072329	0	-0.0100027447883967	-0.070480220361902	0	0.0280364737430349	0.0310080043319663	0	-0.0159224573298955	0	-0.0315210296130036	-0.00190962701669567	0	0	0.0707601796023642	0.0946560738998472	0.180503088234482	0.0312497671307505	0	0.358827947127161	0.0472939167281536	0.0651157779727584	0.00343420540356739	0.0619753940732815	0	0	0
CA6	0	0.00990017791444693	0	-0.0095141300417916	0	0	0	0.00464865261824709	-0.0190896051431202	0	0	0	0	0	0	0.0670941776963269	0.0976215899846332	0.327029722905489	0.358827947127161	0	0.00320264418777539	0.0987052361542823	0	0.0706429178451434	-0.0277490663248718	0	-0.0117653747125949
EMP	-0.0400198830475468	-0.0321807146622251	-0.00795173852411739	-0.069239080389734	-0.0287925770721961	0.0660254198312186	0.00263293394558686	0	0	-0.0288027954363649	-0.0576131965193502	-0.0144159833619056	0	-0.0436857075920891	0	0	0.0733622319332318	0.0319794096629407	0.0472939167281536	0.00320264418777539	0	0.198473910016802	0.0789567812665843	0.116389439098304	-0.0160287472203072	-0.0194525873940601	0
SYM	-0.0119822977230295	0	-0.0302667068599471	-0.109383176982498	0	0	0	0	-0.00387909592455455	0	0	0	0	-0.0072251304664115	0.0271541690722736	0.00153242456083372	0.069824141013618	0.0691406368610579	0.0651157779727584	0.0987052361542823	0.198473910016802	0	0.119558132219738	0.127707932367859	-0.019073357893304	0	0
ANG	0	-0.0402762488461624	0	0	0	-0.0150995532601893	0	0	-0.0415358048293528	0	-0.0174050204141679	0	-0.0285333642690364	0	0	0	0.0170657160379626	0	0.00343420540356739	0	0.0789567812665843	0.119558132219738	0	0.0513882834285097	0	0	0
HOPE	0	0	0	0	0	0.0405841975656231	0.0326257129783084	0	-0.0206589265132573	-0.0346531953102948	-0.0580330781832987	-0.07956227611226	-0.0344897638374138	0	0.00720498932050063	0.0660069522902148	0.0168444688168774	0	0.0619753940732815	0.0706429178451434	0.116389439098304	0.127707932367859	0.0513882834285097	0	-0.0315061072900175	0	-0.0626394584361826
TH1	0.0190256215789028	0	0	0	0.0108839692243488	-0.0842782469359216	0	-0.0619167495028842	0.00551958638499437	0	0.0209076956227071	0.0480290325071866	0	0.0153192140256348	0	-0.0022685143648707	0	-0.00445903234784221	0	-0.0277490663248718	-0.0160287472203072	-0.019073357893304	0	-0.0315061072900175	0	0.505064937735928	0.331422193501397
TH2	0.0400678336946627	0	0.0190597424497751	0	0.00692411787142192	-0.00997801509394007	0	0	0.0297483239128239	0	0.0286139252909818	0	0.00708727583528385	0.0605505308070838	0	0	0	-0.045371310952763	0	0	-0.0194525873940601	0	0	0	0.505064937735928	0	0.289751469900514
TH3	0	-0.00437979261253839	0.00845071834032613	0.0549727770501973	0.00423701637801694	0	0	-0.0179909532514119	0.0170689060977136	0.0584965271158838	0.0415212164181593	0.229458210296308	0	0.00987164968801876	0	-0.0178640133917983	0	0	0	-0.0117653747125949	0	0	0	-0.0626394584361826	0.331422193501397	0.289751469900514	0
