# Supplementary material for: Anti-roma Bias (Stereotypes, Prejudice, Behavioral Tendencies): A Network Approach Toward Attitude Strength
Source: Front Psychol. 2020 Sep 30;11:2071. doi: 10.3389/fpsyg.2020.02071 (PMC7554240; doi:10.3389/fpsyg.2020.02071)
Supplement: Supplementary file 2 [file Data_Sheet_2.ZIP › Partial correlation matrices/PCor_FR_Low.csv]

	UND1	UND2	UND3	UND4	UND5	CUL1	CUL2	CUL3	BLA1	BLA2	BLA3	BLA4	BLA5	BLA6	CA1	CA2	CA3	CA4	CA5	CA6	EMP	SYM	ANG	HOPE	TH1	TH2	TH3
UND1	0	0	0.216164204625935	0	0.217195612964136	0	0	0.0696282196520915	0	0.00952242344875269	0.0442297725752472	0.124112674608606	0.128384594965278	0	0	0	0	0	0	0	0	0	0	0	0.0335108224514714	0.00141255486346868	0.0434174409019349
UND2	0	0	0	0.35091668909014	-0.0879286910252476	0	0	0	0	0	0	0	0	0.0319845162854408	-0.0418217584806098	0	0	0	-0.0468967761428387	-0.00508432215403257	-0.0558341814561427	-0.0494258060288617	-0.0135416378216314	-0.00930859481725791	0	0	0
UND3	0.216164204625935	0	0	0	0.126638144748346	0	0	0.00600806609459538	0	0.0437023934084767	0.0565293162635521	0.0937843507455615	0	0.0441135574075666	-0.00394266918260998	0	-0.0101743465230711	0	0	0	0	-0.0196455338932804	0	0	0	0.0136903672718865	0.0592735118134369
UND4	0	0.35091668909014	0	0	-0.00184543584335786	0.0695973638963185	0.00502151945828712	0	0.039083509005571	0	0	0.0716323922913579	0	0.11261947805883	-0.0589841273822376	-0.0483375242546158	0	-0.0364442796416341	0	-0.0254730363510701	-0.0855886947521542	-0.0494844107776627	-0.0317190276281948	-0.00493960676784311	0	0	0
UND5	0.217195612964136	-0.0879286910252476	0.126638144748346	-0.00184543584335786	0	0	0	0	0	0.0852948832159128	0	0.00940436521036515	0.0039311289520389	0	0	0	0	0	0	0	0	0	0	0.152047745733783	0.0196100519387161	0	0
CUL1	0	0	0	0.0695973638963185	0	0	0.581825338013226	0.137604123034649	0.0125281731870925	0	0	0.0137360113517843	0	0.0852072159413965	-0.0112488574880142	-0.00612346513136347	0	-0.0855117605682602	0	0	0	0	0	-0.0201444383495446	0	0.0106026603025669	0.0147757243693794
CUL2	0	0	0	0.00502151945828712	0	0.581825338013226	0	0.0851868652421281	0	0	0	0	0	0.107083248645158	-0.00119111098326796	0	0	0	0	0	-0.0637079397661867	-0.0241070886214239	-0.0195230729425665	0	0	0	0
CUL3	0.0696282196520915	0	0.00600806609459538	0	0	0.137604123034649	0.0851868652421281	0	0	0.1001796753329	0.0173730638213103	0.0478668267173406	0.014576958101086	0	0	0	0	0	0	0	0	0	0	0	0.0226713088803416	0.0377876429782125	0
BLA1	0	0	0	0.039083509005571	0	0.0125281731870925	0	0	0	0.0141406370357467	0	0.129260585975378	0	0.0499377183873016	0	0	-0.0412479014736554	-0.0256696294787344	0	0	0	-0.0803652619291386	0	0	0	0.0321889111151085	0
BLA2	0.00952242344875269	0	0.0437023934084767	0	0.0852948832159128	0	0	0.1001796753329	0.0141406370357467	0	0.356213600390026	0.184368278950316	0.145403801995951	0	0	0	0	-0.0210061486375585	0	0	0	-0.00826889179615719	0	0	0	0.0371111596884046	0.00429955700507584
BLA3	0.0442297725752472	0	0.0565293162635521	0	0	0	0	0.0173730638213103	0	0.356213600390026	0	0.123926274323381	0.0941089944691742	0	0	0	0	0	0	0	0	-0.0179282874965086	0	0	0.052495128135845	0	0
BLA4	0.124112674608606	0	0.0937843507455615	0.0716323922913579	0.00940436521036515	0.0137360113517843	0	0.0478668267173406	0.129260585975378	0.184368278950316	0.123926274323381	0	0.203484680429129	0.00125155644631857	0	0	0	0	0	0	-0.00732367765234769	0	0	0	0.026097398185439	0.0610899442392761	0.060932566789052
BLA5	0.128384594965278	0	0	0	0.0039311289520389	0	0	0.014576958101086	0	0.145403801995951	0.0941089944691742	0.203484680429129	0	0	0	0	-0.0061692418113992	0	-0.00260196874818548	0	0	-0.00754424605061003	0	0	0.0064129391727272	0	0
BLA6	0	0.0319845162854408	0.0441135574075666	0.11261947805883	0	0.0852072159413965	0.107083248645158	0	0.0499377183873016	0	0	0.00125155644631857	0	0	-0.00784454788888212	-0.0242291564810126	-0.0304595308094415	0	0	0	0	0	0	0.0167730334889033	0.0266645441418119	0.0184653954725492	0.0315677730873667
CA1	0	-0.0418217584806098	-0.00394266918260998	-0.0589841273822376	0	-0.0112488574880142	-0.00119111098326796	0	0	0	0	0	0	-0.00784454788888212	0	0.242139221283624	0.239248299525215	0.13272551630913	0.151770493690747	0.129284558064916	0.0654577824129282	0	0.0140599136080171	0	0	0	0
CA2	0	0	0	-0.0483375242546158	0	-0.00612346513136347	0	0	0	0	0	0	0	-0.0242291564810126	0.242139221283624	0	0.184694335158149	0.146517609510222	0.0867548979151631	0.0460908025912369	0	0	0.156667717949279	0	0	0	0
CA3	0	0	-0.0101743465230711	0	0	0	0	0	-0.0412479014736554	0	0	0	-0.0061692418113992	-0.0304595308094415	0.239248299525215	0.184694335158149	0	0.0481729421691567	0.160719374035261	0.1876032681503	0.0522644842037531	0.062228416335576	0	0	0	0	0
CA4	0	0	0	-0.0364442796416341	0	-0.0855117605682602	0	0	-0.0256696294787344	-0.0210061486375585	0	0	0	0	0.13272551630913	0.146517609510222	0.0481729421691567	0	0	0.260060853583666	0	0.0164724885288981	0.0473166937898092	0	0	-0.00315945823225002	0
CA5	0	-0.0468967761428387	0	0	0	0	0	0	0	0	0	0	-0.00260196874818548	0	0.151770493690747	0.0867548979151631	0.160719374035261	0	0	0.244109777972463	0.0660069868773589	0.131603333608196	0	0.0220399691856843	0	0	0.0433796926068938
CA6	0	-0.00508432215403257	0	-0.0254730363510701	0	0	0	0	0	0	0	0	0	0	0.129284558064916	0.0460908025912369	0.1876032681503	0.260060853583666	0.244109777972463	0	0	0.0286295051505865	0.0229875909646313	0	0	0	0
EMP	0	-0.0558341814561427	0	-0.0855886947521542	0	0	-0.0637079397661867	0	0	0	0	-0.00732367765234769	0	0	0.0654577824129282	0	0.0522644842037531	0	0.0660069868773589	0	0	0.307737774191119	0.24221208474105	0.0671673867804458	0	0	0
SYM	0	-0.0494258060288617	-0.0196455338932804	-0.0494844107776627	0	0	-0.0241070886214239	0	-0.0803652619291386	-0.00826889179615719	-0.0179282874965086	0	-0.00754424605061003	0	0	0	0.062228416335576	0.0164724885288981	0.131603333608196	0.0286295051505865	0.307737774191119	0	0.140305246110723	0.292590989864529	0	0	0
ANG	0	-0.0135416378216314	0	-0.0317190276281948	0	0	-0.0195230729425665	0	0	0	0	0	0	0	0.0140599136080171	0.156667717949279	0	0.0473166937898092	0	0.0229875909646313	0.24221208474105	0.140305246110723	0	0	0	0	0
HOPE	0	-0.00930859481725791	0	-0.00493960676784311	0.152047745733783	-0.0201444383495446	0	0	0	0	0	0	0	0.0167730334889033	0	0	0	0	0.0220399691856843	0	0.0671673867804458	0.292590989864529	0	0	0.0347300430210396	0	0
TH1	0.0335108224514714	0	0	0	0.0196100519387161	0	0	0.0226713088803416	0	0	0.052495128135845	0.026097398185439	0.0064129391727272	0.0266645441418119	0	0	0	0	0	0	0	0	0	0.0347300430210396	0	0.405295971491657	0.413138265121169
TH2	0.00141255486346868	0	0.0136903672718865	0	0	0.0106026603025669	0	0.0377876429782125	0.0321889111151085	0.0371111596884046	0	0.0610899442392761	0	0.0184653954725492	0	0	0	-0.00315945823225002	0	0	0	0	0	0	0.405295971491657	0	0.430026243659167
TH3	0.0434174409019349	0	0.0592735118134369	0	0	0.0147757243693794	0	0	0	0.00429955700507584	0	0.060932566789052	0	0.0315677730873667	0	0	0	0	0.0433796926068938	0	0	0	0	0	0.413138265121169	0.430026243659167	0
