# Supplementary material for: Anti-roma Bias (Stereotypes, Prejudice, Behavioral Tendencies): A Network Approach Toward Attitude Strength
Source: Front Psychol. 2020 Sep 30;11:2071. doi: 10.3389/fpsyg.2020.02071 (PMC7554240; doi:10.3389/fpsyg.2020.02071)
Supplement: Supplementary file 2 [file Data_Sheet_2.ZIP › Partial correlation matrices/Cor_SK_Full.csv]

	UND1	UND2	UND3	UND4	UND5	CUL1	CUL2	CUL3	BLA1	BLA2	BLA3	BLA4	BLA5	BLA6	CA1	CA2	CA3	CA4	CA5	CA6	EMP	SYM	ANG	HOPE	TH1	TH2	TH3
UND1	1	0.171839162	0.407151691	0.192454509	0.397841893	0.068628637	0.066874738	0.160203462	0.111594904	0.317487601	0.285761416	0.327681398	0.294496236	0.07061738	-0.220988964	-0.116481709	-0.160967605	-0.115700585	-0.191088356	-0.186550922	-0.090421057	-0.160833176	-0.108638281	-0.109439824	0.220111188	0.212527707	0.23911512
UND2	0.171839162	1	0.353213526	0.541332974	0.269026064	0.186632248	0.09922236	0.124339129	0.218532713	0.259802613	0.298579611	0.357972032	0.290072888	0.179610371	-0.380854801	-0.274195142	-0.302724963	-0.238562419	-0.335678784	-0.348254334	-0.277250991	-0.37511272	-0.289200828	-0.260944693	0.249672919	0.291238129	0.31665438
UND3	0.407151691	0.353213526	1	0.379407075	0.484999843	0.089078754	0.002690268	0.158227357	0.157796825	0.369682774	0.404101166	0.442516155	0.396619019	0.093783346	-0.293069709	-0.217289001	-0.28829068	-0.190592143	-0.315617525	-0.30832298	-0.265734423	-0.333367511	-0.231519328	-0.227918094	0.328693397	0.324035993	0.358667128
UND4	0.192454509	0.541332974	0.379407075	1	0.327794973	0.232029101	0.179024806	0.166530679	0.201714589	0.334543919	0.401421548	0.429616609	0.368185867	0.230220959	-0.442056871	-0.318242099	-0.387060826	-0.289266105	-0.421680817	-0.42522144	-0.384656476	-0.461253779	-0.34192153	-0.31695548	0.338509909	0.383082755	0.375457545
UND5	0.397841893	0.269026064	0.484999843	0.327794973	1	0.15460291	0.097746189	0.25095207	0.11337093	0.402281111	0.387224473	0.430564561	0.301729846	0.205990037	-0.326710187	-0.154317969	-0.241685974	-0.211696032	-0.27735123	-0.280894522	-0.187260599	-0.298698049	-0.241339102	-0.246850854	0.395158906	0.411433667	0.437807611
CUL1	0.068628637	0.186632248	0.089078754	0.232029101	0.15460291	1	0.709186213	0.491824816	0.091311352	0.253998633	0.290860973	0.277637013	0.138930657	0.33246528	-0.30241434	-0.162596401	-0.30947452	-0.364525186	-0.312534127	-0.297339872	-0.285928438	-0.343431298	-0.29287478	-0.338189218	0.42342024	0.408308024	0.316504832
CUL2	0.066874738	0.09922236	0.002690268	0.179024806	0.097746189	0.709186213	1	0.411280413	0.116827428	0.173952045	0.212463454	0.206195464	0.060890325	0.324032077	-0.269339388	-0.106416217	-0.252677457	-0.347448618	-0.228721704	-0.21277118	-0.262530963	-0.261505861	-0.255636145	-0.283113589	0.369951695	0.322168002	0.256997337
CUL3	0.160203462	0.124339129	0.158227357	0.166530679	0.25095207	0.491824816	0.411280413	1	-0.02297287	0.315497027	0.332629419	0.361886927	0.238396764	0.232645738	-0.294239638	-0.091869629	-0.267734786	-0.265467584	-0.27021197	-0.230218124	-0.257531785	-0.331900401	-0.254231289	-0.275846713	0.421299771	0.415505032	0.368859415
BLA1	0.111594904	0.218532713	0.157796825	0.201714589	0.11337093	0.091311352	0.116827428	-0.02297287	1	0.073520816	0.112632742	0.150758334	0.067709624	0.187588457	-0.113925123	-0.134746103	-0.114463501	-0.084486058	-0.136848068	-0.130286879	-0.16571226	-0.160751472	-0.155852171	-0.094677702	0.120395497	0.111530573	0.17139015
BLA2	0.317487601	0.259802613	0.369682774	0.334543919	0.402281111	0.253998633	0.173952045	0.315497027	0.073520816	1	0.619856522	0.572237599	0.556922602	0.145574181	-0.37261577	-0.239886942	-0.31025275	-0.245035813	-0.352159327	-0.370428911	-0.291006093	-0.430252001	-0.320031874	-0.327026673	0.454690147	0.474228366	0.490103311
BLA3	0.285761416	0.298579611	0.404101166	0.401421548	0.387224473	0.290860973	0.212463454	0.332629419	0.112632742	0.619856522	1	0.633406882	0.618597961	0.176918534	-0.390273479	-0.236494049	-0.338333927	-0.256388525	-0.375672734	-0.412713452	-0.374992272	-0.45601476	-0.34069992	-0.347649888	0.453501612	0.471251657	0.4840941
BLA4	0.327681398	0.357972032	0.442516155	0.429616609	0.430564561	0.277637013	0.206195464	0.361886927	0.150758334	0.572237599	0.633406882	1	0.58047019	0.214401051	-0.472965551	-0.295226346	-0.399007528	-0.343456053	-0.459803102	-0.465411584	-0.389432868	-0.484809483	-0.389917002	-0.412899648	0.573855777	0.596630241	0.633424973
BLA5	0.294496236	0.290072888	0.396619019	0.368185867	0.301729846	0.138930657	0.060890325	0.238396764	0.067709624	0.556922602	0.618597961	0.58047019	1	0.076974055	-0.333380869	-0.213709723	-0.246634714	-0.163427736	-0.32534489	-0.361021336	-0.255763105	-0.349946954	-0.279069011	-0.217904197	0.33525716	0.352517444	0.399748363
BLA6	0.07061738	0.179610371	0.093783346	0.230220959	0.205990037	0.33246528	0.324032077	0.232645738	0.187588457	0.145574181	0.176918534	0.214401051	0.076974055	1	-0.250785493	-0.161090252	-0.283866496	-0.337047301	-0.295717945	-0.222170751	-0.290843262	-0.276022307	-0.251837076	-0.247228977	0.351082399	0.327949087	0.34282544
CA1	-0.220988964	-0.380854801	-0.293069709	-0.442056871	-0.326710187	-0.30241434	-0.269339388	-0.294239638	-0.113925123	-0.37261577	-0.390273479	-0.472965551	-0.333380869	-0.250785493	1	0.486965873	0.615768931	0.456896058	0.620885524	0.600755278	0.423489808	0.525126688	0.36714394	0.401512753	-0.404960986	-0.432820951	-0.417531912
CA2	-0.116481709	-0.274195142	-0.217289001	-0.318242099	-0.154317969	-0.162596401	-0.106416217	-0.091869629	-0.134746103	-0.239886942	-0.236494049	-0.295226346	-0.213709723	-0.161090252	0.486965873	1	0.511439838	0.304010109	0.462209713	0.465431768	0.313921091	0.400265404	0.307070961	0.242404615	-0.186731519	-0.192512719	-0.220918082
CA3	-0.160967605	-0.302724963	-0.28829068	-0.387060826	-0.241685974	-0.30947452	-0.252677457	-0.267734786	-0.114463501	-0.31025275	-0.338333927	-0.399007528	-0.246634714	-0.283866496	0.615768931	0.511439838	1	0.523452947	0.668694262	0.631346919	0.460739147	0.535379874	0.362717842	0.410495791	-0.363983427	-0.390748551	-0.393283602
CA4	-0.115700585	-0.238562419	-0.190592143	-0.289266105	-0.211696032	-0.364525186	-0.347448618	-0.265467584	-0.084486058	-0.245035813	-0.256388525	-0.343456053	-0.163427736	-0.337047301	0.456896058	0.304010109	0.523452947	1	0.554843719	0.556599251	0.47491733	0.532025701	0.315694625	0.401862581	-0.440162582	-0.418539265	-0.378320048
CA5	-0.191088356	-0.335678784	-0.315617525	-0.421680817	-0.27735123	-0.312534127	-0.228721704	-0.27021197	-0.136848068	-0.352159327	-0.375672734	-0.459803102	-0.32534489	-0.295717945	0.620885524	0.462209713	0.668694262	0.554843719	1	0.684771178	0.502840904	0.596293556	0.405121436	0.43261848	-0.406643057	-0.430360991	-0.447722035
CA6	-0.186550922	-0.348254334	-0.30832298	-0.42522144	-0.280894522	-0.297339872	-0.21277118	-0.230218124	-0.130286879	-0.370428911	-0.412713452	-0.465411584	-0.361021336	-0.222170751	0.600755278	0.465431768	0.631346919	0.556599251	0.684771178	1	0.4251135	0.559751771	0.406028399	0.383092026	-0.386149365	-0.431060561	-0.44388683
EMP	-0.090421057	-0.277250991	-0.265734423	-0.384656476	-0.187260599	-0.285928438	-0.262530963	-0.257531785	-0.16571226	-0.291006093	-0.374992272	-0.389432868	-0.255763105	-0.290843262	0.423489808	0.313921091	0.460739147	0.47491733	0.502840904	0.4251135	1	0.681285955	0.423860241	0.474254626	-0.411410691	-0.393952	-0.370940249
SYM	-0.160833176	-0.37511272	-0.333367511	-0.461253779	-0.298698049	-0.343431298	-0.261505861	-0.331900401	-0.160751472	-0.430252001	-0.45601476	-0.484809483	-0.349946954	-0.276022307	0.525126688	0.400265404	0.535379874	0.532025701	0.596293556	0.559751771	0.681285955	1	0.508065545	0.524278728	-0.506139046	-0.502418075	-0.496737002
ANG	-0.108638281	-0.289200828	-0.231519328	-0.34192153	-0.241339102	-0.29287478	-0.255636145	-0.254231289	-0.155852171	-0.320031874	-0.34069992	-0.389917002	-0.279069011	-0.251837076	0.36714394	0.307070961	0.362717842	0.315694625	0.405121436	0.406028399	0.423860241	0.508065545	1	0.4183754	-0.370997257	-0.357585987	-0.378818424
HOPE	-0.109439824	-0.260944693	-0.227918094	-0.31695548	-0.246850854	-0.338189218	-0.283113589	-0.275846713	-0.094677702	-0.327026673	-0.347649888	-0.412899648	-0.217904197	-0.247228977	0.401512753	0.242404615	0.410495791	0.401862581	0.43261848	0.383092026	0.474254626	0.524278728	0.4183754	1	-0.439780946	-0.447822041	-0.408373803
TH1	0.220111188	0.249672919	0.328693397	0.338509909	0.395158906	0.42342024	0.369951695	0.421299771	0.120395497	0.454690147	0.453501612	0.573855777	0.33525716	0.351082399	-0.404960986	-0.186731519	-0.363983427	-0.440162582	-0.406643057	-0.386149365	-0.411410691	-0.506139046	-0.370997257	-0.439780946	1	0.846832853	0.799111887
TH2	0.212527707	0.291238129	0.324035993	0.383082755	0.411433667	0.408308024	0.322168002	0.415505032	0.111530573	0.474228366	0.471251657	0.596630241	0.352517444	0.327949087	-0.432820951	-0.192512719	-0.390748551	-0.418539265	-0.430360991	-0.431060561	-0.393952	-0.502418075	-0.357585987	-0.447822041	0.846832853	1	0.813719441
TH3	0.23911512	0.31665438	0.358667128	0.375457545	0.437807611	0.316504832	0.256997337	0.368859415	0.17139015	0.490103311	0.4840941	0.633424973	0.399748363	0.34282544	-0.417531912	-0.220918082	-0.393283602	-0.378320048	-0.447722035	-0.44388683	-0.370940249	-0.496737002	-0.378818424	-0.408373803	0.799111887	0.813719441	1
