# Supplementary material for: Anti-roma Bias (Stereotypes, Prejudice, Behavioral Tendencies): A Network Approach Toward Attitude Strength
Source: Front Psychol. 2020 Sep 30;11:2071. doi: 10.3389/fpsyg.2020.02071 (PMC7554240; doi:10.3389/fpsyg.2020.02071)
Supplement: Supplementary file 2 [file Data_Sheet_2.ZIP › Partial correlation matrices/PCor_IRE_Full.csv]

	UND1	UND2	UND3	UND4	UND5	CUL1	CUL2	CUL3	BLA1	BLA2	BLA3	BLA4	BLA5	BLA6	CA1	CA2	CA3	CA4	CA5	CA6	EMP	SYM	ANG	HOPE	TH1	TH2	TH3
UND1	0	0	0.181744850237109	0	0.109468477568018	0	-0.0320648869415773	0	0	0.113565008100634	0.0444194742677859	0.12158751533047	0.0811650943901685	0	-0.0278802831235228	0	0	0	0	0	0	0	0	0.01274194349252	0.00395190313301231	0.0482479971693274	0
UND2	0	0	0.0563121872432063	0.0678420982353588	-0.228426497374727	0	0.0132381989023859	0.0328338558786725	0.140025494712331	0	0	0	0	0	0	-0.0408652641171636	0	0	0	-0.0288885870382148	-0.0537701228744472	0	-0.0838821275866692	0	0	0	0
UND3	0.181744850237109	0.0563121872432063	0	0.0358377701377107	-0.0100792630243821	-0.0220644415333544	0	0	0	0.0446106848887899	0.245769101534561	0.0922053027108747	0.0326921196771705	0	-0.027853369517815	0	0	-0.0113192381803891	0	0	-0.0312217601856313	0	-0.0377769027462791	0	0	0	0
UND4	0	0.0678420982353588	0.0358377701377107	0	-0.0666524531945622	0.0949207760205707	0.0537606258297491	0.183003839953795	0.108974877918582	0	0.00719003012572513	0	0	0.0670222253046629	-0.0402695150713935	0	-0.0330415854858379	-0.0241527648708904	-0.06413510315515	0	0	0	-0.0734395194485651	-0.0580478077041237	0	0	0
UND5	0.109468477568018	-0.228426497374727	-0.0100792630243821	-0.0666524531945622	0	0	0	0	-0.0854050772701434	0.0763114747991913	0	0.0610889586576621	0.0288187823308721	0	0	0.0651474433668867	0	0	0.00599990471183139	0.0582481056218211	0	0	0	0	0.0119738845761063	0	0.0606238175233987
CUL1	0	0	-0.0220644415333544	0.0949207760205707	0	0	0.18214583099852	0.209519967498923	0.118429807260832	0.00794081961795471	0	0.0158142088760653	0	0.108598639172166	-0.0213142620107837	0	0	-0.0368264558889164	0	0	0	-0.0300599064696819	0	-0.015901970286513	0.0675070144834623	0	0.00701688892680992
CUL2	-0.0320648869415773	0.0132381989023859	0	0.0537606258297491	0	0.18214583099852	0	0.293527956210945	0.0356799483870631	0	0	0	0	0.0419397428356632	0	0	0	-0.0246501050584714	0	0	0	0	-0.0208196604332931	-0.0377237704430166	0	0	0
CUL3	0	0.0328338558786725	0	0.183003839953795	0	0.209519967498923	0.293527956210945	0	0.0675059445280126	0	0	0.0229234278793686	0.0152898002022447	0.00766550359632713	-0.000289832752709991	-0.0230185661088684	-0.0397135684510197	-0.0113068607611258	0	-0.00546486787721316	-0.0600673601975528	-0.105464846507197	-0.013183836547742	-0.0127833579805306	0	0.0114701338798572	0
BLA1	0	0.140025494712331	0	0.108974877918582	-0.0854050772701434	0.118429807260832	0.0356799483870631	0.0675059445280126	0	0	0.0517654519829738	0.0576300159840505	0.0214487186816407	0.0972831904804556	-0.0813101194607347	0	0	0	0	-0.0211248571381609	-0.00842870242436344	0	-0.0098994237533292	-0.00754025342219873	0	0	0
BLA2	0.113565008100634	0	0.0446106848887899	0	0.0763114747991913	0.00794081961795471	0	0	0	0	0.173096117646002	0.135886502659273	0.110169231391569	0	0	0	0	-0.025352791648603	0	0	0	-0.00156106545206877	-0.0335620532047188	0	0.0700480626714475	0.0339348934863104	0
BLA3	0.0444194742677859	0	0.245769101534561	0.00719003012572513	0	0	0	0	0.0517654519829738	0.173096117646002	0	0.154298254623278	0.237217972763718	0	-0.0362832273393493	0	0	0	0	0	0	-0.0360848000669435	0	-0.000803976501330099	0.0122008135902742	0	0.0415103405627369
BLA4	0.12158751533047	0	0.0922053027108747	0	0.0610889586576621	0.0158142088760653	0	0.0229234278793686	0.0576300159840505	0.135886502659273	0.154298254623278	0	0.167991395550398	0	0	-0.00391990678529254	0	0	0	0	-0.00173851423132815	-0.0317409998612929	0	-0.0177310533813846	0.0406536548380355	0.0437223709794534	0.110266762624275
BLA5	0.0811650943901685	0	0.0326921196771705	0	0.0288187823308721	0	0	0.0152898002022447	0.0214487186816407	0.110169231391569	0.237217972763718	0.167991395550398	0	0.0264392000056277	0	0	0	0	0	0	0	0	0	0	0	0.064825188107881	0.000718226723678694
BLA6	0	0	0	0.0670222253046629	0	0.108598639172166	0.0419397428356632	0.00766550359632713	0.0972831904804556	0	0	0	0.0264392000056277	0	-0.037009826009323	0	0	-0.0185000996785982	0	0	0	-0.0365456061456498	-0.0628885317177143	-0.0333303349207617	0.0171675447083373	0.0579797353791132	0.0139257293590121
CA1	-0.0278802831235228	0	-0.027853369517815	-0.0402695150713935	0	-0.0213142620107837	0	-0.000289832752709991	-0.0813101194607347	0	-0.0362832273393493	0	0	-0.037009826009323	0	0.156378816240142	0.255137966875549	0.0977074692077481	0.0766279439522346	0.0936662538892236	0.0106554998445087	0.0600537558683665	0.0506234847186242	0	-0.0083442334459758	0	0
CA2	0	-0.0408652641171636	0	0	0.0651474433668867	0	0	-0.0230185661088684	0	0	0	-0.00391990678529254	0	0	0.156378816240142	0	0.191381295930743	0	0.162472371616887	0.041109042532005	0.0503921256131317	0	0.00384520429307336	0.0198024777596294	0.00149357114192068	0	0
CA3	0	0	0	-0.0330415854858379	0	0	0	-0.0397135684510197	0	0	0	0	0	0	0.255137966875549	0.191381295930743	0	0.102805134918239	0.166463690100148	0.188885328110246	0.0308356024760977	0	0.0538692360772365	0.0781350158197942	0	0	0
CA4	0	0	-0.0113192381803891	-0.0241527648708904	0	-0.0368264558889164	-0.0246501050584714	-0.0113068607611258	0	-0.025352791648603	0	0	0	-0.0185000996785982	0.0977074692077481	0	0.102805134918239	0	0.0858514608997897	0.159360901751397	0.0259787870057779	0.104136351770451	0.0292217097867634	0.028461698895669	-0.0302181036425726	0	0
CA5	0	0	0	-0.06413510315515	0.00599990471183139	0	0	0	0	0	0	0	0	0	0.0766279439522346	0.162472371616887	0.166463690100148	0.0858514608997897	0	0.273647149323221	0.0236806336522659	0.0551108610936961	0.0383824342153752	0.0588633326191826	0	0.0234287613566698	0.00530668558944134
CA6	0	-0.0288885870382148	0	0	0.0582481056218211	0	0	-0.00546486787721316	-0.0211248571381609	0	0	0	0	0	0.0936662538892236	0.041109042532005	0.188885328110246	0.159360901751397	0.273647149323221	0	0.0595053749718368	0.00535307195740236	0.0281221836407401	0.0212363557266864	0	0	0
EMP	0	-0.0537701228744472	-0.0312217601856313	0	0	0	0	-0.0600673601975528	-0.00842870242436344	0	0	-0.00173851423132815	0	0	0.0106554998445087	0.0503921256131317	0.0308356024760977	0.0259787870057779	0.0236806336522659	0.0595053749718368	0	0.455745029319015	0.210425173952453	0.139191629770137	0	0	0
SYM	0	0	0	0	0	-0.0300599064696819	0	-0.105464846507197	0	-0.00156106545206877	-0.0360848000669435	-0.0317409998612929	0	-0.0365456061456498	0.0600537558683665	0	0	0.104136351770451	0.0551108610936961	0.00535307195740236	0.455745029319015	0	0.154980030819489	0.148720558262485	0	0	0
ANG	0	-0.0838821275866692	-0.0377769027462791	-0.0734395194485651	0	0	-0.0208196604332931	-0.013183836547742	-0.0098994237533292	-0.0335620532047188	0	0	0	-0.0628885317177143	0.0506234847186242	0.00384520429307336	0.0538692360772365	0.0292217097867634	0.0383824342153752	0.0281221836407401	0.210425173952453	0.154980030819489	0	0.120456847524402	0	0	0
HOPE	0.01274194349252	0	0	-0.0580478077041237	0	-0.015901970286513	-0.0377237704430166	-0.0127833579805306	-0.00754025342219873	0	-0.000803976501330099	-0.0177310533813846	0	-0.0333303349207617	0	0.0198024777596294	0.0781350158197942	0.028461698895669	0.0588633326191826	0.0212363557266864	0.139191629770137	0.148720558262485	0.120456847524402	0	0	0	0
TH1	0.00395190313301231	0	0	0	0.0119738845761063	0.0675070144834623	0	0	0	0.0700480626714475	0.0122008135902742	0.0406536548380355	0	0.0171675447083373	-0.0083442334459758	0.00149357114192068	0	-0.0302181036425726	0	0	0	0	0	0	0	0.477196306206396	0.398078376115541
TH2	0.0482479971693274	0	0	0	0	0	0	0.0114701338798572	0	0.0339348934863104	0	0.0437223709794534	0.064825188107881	0.0579797353791132	0	0	0	0	0.0234287613566698	0	0	0	0	0	0.477196306206396	0	0.342011853939067
TH3	0	0	0	0	0.0606238175233987	0.00701688892680992	0	0	0	0	0.0415103405627369	0.110266762624275	0.000718226723678694	0.0139257293590121	0	0	0	0	0.00530668558944134	0	0	0	0	0	0.398078376115541	0.342011853939067	0
