# Supplementary material for: Anti-roma Bias (Stereotypes, Prejudice, Behavioral Tendencies): A Network Approach Toward Attitude Strength
Source: Front Psychol. 2020 Sep 30;11:2071. doi: 10.3389/fpsyg.2020.02071 (PMC7554240; doi:10.3389/fpsyg.2020.02071)
Supplement: Supplementary file 2 [file Data_Sheet_2.ZIP › Partial correlation matrices/PCor_HU_High.csv]

	UND1	UND2	UND3	UND4	UND5	CUL1	CUL2	CUL3	BLA1	BLA2	BLA3	BLA4	BLA5	BLA6	CA1	CA2	CA3	CA4	CA5	CA6	EMP	SYM	ANG	HOPE	TH1	TH2	TH3
UND1	0	0	0.184360581533589	0	0.167857805969498	-0.00724135938012222	0	0.0522777030818124	0	0	0.00873215810788987	0.00613518028587169	0.0308291428662922	0	0	0	0	0	-0.078937686017479	0	0	0.00304451948448041	0.00880741288250581	0	0	0	0
UND2	0	0	0.0296766301910655	0.437048686797306	-0.0212676939179651	0.0497785719200664	0	0	0.0754773719587866	0	0	0.029409526878096	0	0.0249956810107974	0	0	0	0	-0.00757709024817041	0	-0.0456774502716638	-0.0208837412408331	-0.0744377531310511	0	0	0	0
UND3	0.184360581533589	0.0296766301910655	0	0.0987715827599089	0.326142778884124	0	0	0	0	0.031981062892213	0.106914139146287	0.152536560296748	0.0355248503358859	0.0368214491709425	-0.0172277098859483	0	0	0	-0.000447910384673675	0	0	0	0	0	0	0	0.0145735613520061
UND4	0	0.437048686797306	0.0987715827599089	0	0	0	0	0	0.0488630545743424	0	0.0492862442018518	0.0611995549687208	0.00470564620794759	0.00752203582829829	-0.0884712972107944	-0.0736275259026375	-0.0381214682898685	0	-0.0119434358113529	0	-0.10325484119518	0	-0.0985790987643095	0	0	0	0
UND5	0.167857805969498	-0.0212676939179651	0.326142778884124	0	0	0	0	0.0952112755476335	-0.0201429927555207	0	0	0.0198276631047907	0	0	0	0.036921326287276	0	-0.0114232094522394	0	0	0	0	0.0295101123304023	0	0.0346545145902697	0.0011859388212451	0.0269420554088242
CUL1	-0.00724135938012222	0.0497785719200664	0	0	0	0	0.553408481673572	0.0744605291411076	0.0606123930713546	0	0	0	0	0.0295611398104509	0	0	0	-0.103186519754865	0	-0.00445022370597631	-0.0587380436219697	-0.016026476764522	0	-0.00634975678128048	0.0399647509843304	0.0160127091792572	0
CUL2	0	0	0	0	0	0.553408481673572	0	0.192935086356152	0	0.00639819056765818	0	0	0	0.054327945092531	0	0	0	-0.000452850592805049	-0.0206309245940651	-0.0363552849754294	0	-0.00555514316379281	0	-0.0107446795504438	0.0375052874177787	0	0
CUL3	0.0522777030818124	0	0	0	0.0952112755476335	0.0744605291411076	0.192935086356152	0	-0.0303875544647514	0.0191798420914486	0.0261332615954749	0.0652396717137433	0	0.0492755514722657	0	0	0	0	0	0	0	0	0	0	0.00961946028423857	0.0241098576585678	0
BLA1	0	0.0754773719587866	0	0.0488630545743424	-0.0201429927555207	0.0606123930713546	0	-0.0303875544647514	0	0.0445004560492817	0.100570060856304	0.0359262615603887	0	0.136934605246464	-0.072229969962925	-0.0312847424269656	0	0	0	0	0	-0.000377161227023111	0	0	0	0.0152356066995759	0.078597195757126
BLA2	0	0	0.031981062892213	0	0	0	0.00639819056765818	0.0191798420914486	0.0445004560492817	0	0.253317162504896	0.244844760845644	0.142427078168732	0	0	0	0	-0.00977477170101805	0	-0.0717178309507162	-0.0408226866327758	0	0	0	0.0128069855126438	0.0743939319913515	0
BLA3	0.00873215810788987	0	0.106914139146287	0.0492862442018518	0	0	0	0.0261332615954749	0.100570060856304	0.253317162504896	0	0.174899298760245	0.169820389415321	0	0	0	0	0	0	0	-0.0336262574659758	-0.0612402564360761	0	0	0.0283604890075815	0.0173035273609376	0.0494138390514721
BLA4	0.00613518028587169	0.029409526878096	0.152536560296748	0.0611995549687208	0.0198276631047907	0	0	0.0652396717137433	0.0359262615603887	0.244844760845644	0.174899298760245	0	0.16410364973724	0	0	0	-0.0215115551993621	0	-0.0298856166263432	0	-0.0697192025806738	0	0	0	0	0.0227664484142308	0.202482896485959
BLA5	0.0308291428662922	0	0.0355248503358859	0.00470564620794759	0	0	0	0	0	0.142427078168732	0.169820389415321	0.16410364973724	0	0.010863224172606	-0.0104597975076438	0	-0.00537467828256508	0	-0.0351523143352991	0	0	0	0	0	0	0.016525464151008	0
BLA6	0	0.0249956810107974	0.0368214491709425	0.00752203582829829	0	0.0295611398104509	0.054327945092531	0.0492755514722657	0.136934605246464	0	0	0	0.010863224172606	0	-0.0725000567898758	0	0	-0.116669859019913	0	0	0	0	0	0	0.0198074759817247	0.00499987533453698	0.00742157069602133
CA1	0	0	-0.0172277098859483	-0.0884712972107944	0	0	0	0	-0.072229969962925	0	0	0	-0.0104597975076438	-0.0725000567898758	0	0.234999755834344	0.187415136364876	0.0911126412780417	0.193090424220456	0.111470040618685	0.0639379070469171	0	0.021324170117138	0	0	-0.0318797793246593	-0.0092601620960204
CA2	0	0	0	-0.0736275259026375	0.036921326287276	0	0	0	-0.0312847424269656	0	0	0	0	0	0.234999755834344	0	0.187482627948379	0	0.0739236109847102	0.0202799649610776	0	0.0103037637137321	0	0.0175693001965483	0	0	0
CA3	0	0	0	-0.0381214682898685	0	0	0	0	0	0	0	-0.0215115551993621	-0.00537467828256508	0	0.187415136364876	0.187482627948379	0	0.0572229748753294	0.234489512519285	0.184309798645651	0.0774632241740491	0.0302113053152543	0.046312042373182	0.00289721381281971	0	0	0
CA4	0	0	0	0	-0.0114232094522394	-0.103186519754865	-0.000452850592805049	0	0	-0.00977477170101805	0	0	0	-0.116669859019913	0.0911126412780417	0	0.0572229748753294	0	0.0515780925893371	0.344749761028263	0.0741770905076235	0.0208422346196502	-0.0402075282812124	0.0835747519519056	-0.0426358771102159	-0.00780174241894357	0
CA5	-0.078937686017479	-0.00757709024817041	-0.000447910384673675	-0.0119434358113529	0	0	-0.0206309245940651	0	0	0	0	-0.0298856166263432	-0.0351523143352991	0	0.193090424220456	0.0739236109847102	0.234489512519285	0.0515780925893371	0	0.123673349575706	0.0978133638127941	0	0.0638275347760312	0.085343480054028	0	0	0
CA6	0	0	0	0	0	-0.00445022370597631	-0.0363552849754294	0	0	-0.0717178309507162	0	0	0	0	0.111470040618685	0.0202799649610776	0.184309798645651	0.344749761028263	0.123673349575706	0	0.0493002220181532	0	0	0.0743106865630407	-0.00311335589709298	0	0
EMP	0	-0.0456774502716638	0	-0.10325484119518	0	-0.0587380436219697	0	0	0	-0.0408226866327758	-0.0336262574659758	-0.0697192025806738	0	0	0.0639379070469171	0	0.0774632241740491	0.0741770905076235	0.0978133638127941	0.0493002220181532	0	0.420914198745451	0.0945004131263479	0.183738195695265	0	-0.0540602140148224	-0.0116743176015119
SYM	0.00304451948448041	-0.0208837412408331	0	0	0	-0.016026476764522	-0.00555514316379281	0	-0.000377161227023111	0	-0.0612402564360761	0	0	0	0	0.0103037637137321	0.0302113053152543	0.0208422346196502	0	0	0.420914198745451	0	0	0.0268147208224059	-0.0243278610928513	0	-0.00139443431022148
ANG	0.00880741288250581	-0.0744377531310511	0	-0.0985790987643095	0.0295101123304023	0	0	0	0	0	0	0	0	0	0.021324170117138	0	0.046312042373182	-0.0402075282812124	0.0638275347760312	0	0.0945004131263479	0	0	0.0435418410973753	0	0	0
HOPE	0	0	0	0	0	-0.00634975678128048	-0.0107446795504438	0	0	0	0	0	0	0	0	0.0175693001965483	0.00289721381281971	0.0835747519519056	0.085343480054028	0.0743106865630407	0.183738195695265	0.0268147208224059	0.0435418410973753	0	0	0	0
TH1	0	0	0	0	0.0346545145902697	0.0399647509843304	0.0375052874177787	0.00961946028423857	0	0.0128069855126438	0.0283604890075815	0	0	0.0198074759817247	0	0	0	-0.0426358771102159	0	-0.00311335589709298	0	-0.0243278610928513	0	0	0	0.50434090785205	0.345734464220571
TH2	0	0	0	0	0.0011859388212451	0.0160127091792572	0	0.0241098576585678	0.0152356066995759	0.0743939319913515	0.0173035273609376	0.0227664484142308	0.016525464151008	0.00499987533453698	-0.0318797793246593	0	0	-0.00780174241894357	0	0	-0.0540602140148224	0	0	0	0.50434090785205	0	0.307880371360693
TH3	0	0	0.0145735613520061	0	0.0269420554088242	0	0	0	0.078597195757126	0	0.0494138390514721	0.202482896485959	0	0.00742157069602133	-0.0092601620960204	0	0	0	0	0	-0.0116743176015119	-0.00139443431022148	0	0	0.345734464220571	0.307880371360693	0
