# Supplementary material for: Anti-roma Bias (Stereotypes, Prejudice, Behavioral Tendencies): A Network Approach Toward Attitude Strength
Source: Front Psychol. 2020 Sep 30;11:2071. doi: 10.3389/fpsyg.2020.02071 (PMC7554240; doi:10.3389/fpsyg.2020.02071)
Supplement: Supplementary file 2 [file Data_Sheet_2.ZIP › Partial correlation matrices/PCor_HU_Full.csv]

	UND1	UND2	UND3	UND4	UND5	CUL1	CUL2	CUL3	BLA1	BLA2	BLA3	BLA4	BLA5	BLA6	CA1	CA2	CA3	CA4	CA5	CA6	EMP	SYM	ANG	HOPE	TH1	TH2	TH3
UND1	0	0.00751114115823374	0.204637005406367	0.0102089062154169	0.114033567311429	-0.0157407043115034	0	0.031359247770319	0.0180574891352517	0	0	0.0762749863042275	0.0451880427988651	0	0	0	0	0	-0.0059136378325857	0	0	0	0.0140715322875858	0	0	0	0.00189545513824178
UND2	0.00751114115823374	0	0.0564229408512304	0.46740280409319	-0.0270432467755154	0.00431585781731071	0	0	0.114869431363897	0	0	0.00439918461084063	0.00227230759040125	0.014116065593405	0	-0.00904209246503743	-0.00671968281871721	0	-0.0271528548348453	0	-0.0524577903266943	-0.0291118879318415	-0.0777455050271641	0	0	0	0
UND3	0.204637005406367	0.0564229408512304	0	0.104617303207492	0.330064719864103	-0.00549718988998423	0	0	0	0	0.0853698920858176	0.147387514503093	0.0137079224874488	0.0326160660923682	-0.0340317210699616	0	0	0.00908288659322395	0	0	0	-0.0335981365184955	0	0	0	0	0.0314646288294036
UND4	0.0102089062154169	0.46740280409319	0.104617303207492	0	0	0.0347750661421434	0.00901140369484382	-0.0317762185073599	0.0207540941228389	0	0.0635625058541049	0.00930282039935513	0	0.0278534698025672	-0.058241281976676	-0.0385436376491748	-0.0340317806476794	0	0	-0.0275878931610333	-0.131144432615871	0	-0.0963389718801662	0	0	0	0
UND5	0.114033567311429	-0.0270432467755154	0.330064719864103	0	0	-0.0102609212390168	0	0.0725100377581035	-0.0332799615361359	0.0320840640741761	0	0	0	0	0	0.0383743388161817	0	0	0	0	-0.0296007413018014	0	0.025386316307479	0.0424155082529006	0.032093596973218	0.0191393469593145	0.0515921929604821
CUL1	-0.0157407043115034	0.00431585781731071	-0.00549718988998423	0.0347750661421434	-0.0102609212390168	0	0.565939035629863	0.0965596147683857	0.0314992084254244	0	0	0	0	0.0518434588155727	-0.018029015371661	0	-0.000728090742356608	-0.0836094346253426	0	0	-0.0485010037543254	0	0	-0.0279478560447437	0.0623970678671396	0.0192584618503992	0
CUL2	0	0	0	0.00901140369484382	0	0.565939035629863	0	0.185854390166073	0	0	0	0	0	0.030575758722608	0	0	0	-0.035991660224811	0	-0.0257547449505826	0	-0.021548841483379	0	-0.00164673074133533	0.0400264579891789	0	0
CUL3	0.031359247770319	0	0	-0.0317762185073599	0.0725100377581035	0.0965596147683857	0.185854390166073	0	-0.0236486452806335	0.0674292765602525	0.0451234525956264	0.0263491553809529	0	0.0314559165011669	0	0	0	-0.0177337091501307	0	-0.0229555371861012	0	0	0	0	0.0175623776131818	0.00683794901079863	0
BLA1	0.0180574891352517	0.114869431363897	0	0.0207540941228389	-0.0332799615361359	0.0314992084254244	0	-0.0236486452806335	0	0	0.0843232363749413	0.0573717039817587	0.0160650452386082	0.0821562911247312	-0.0696485853430684	0	0	0	-0.027513835419438	0	-0.0212441148069535	-0.0112634520705259	0	-0.0178497816497994	0	0.0119233574131865	0.0776865193916114
BLA2	0	0	0	0	0.0320840640741761	0	0	0.0674292765602525	0	0	0.298797980922748	0.156083629385323	0.192342965607634	0.020007863116431	0	0	0	0	0	-0.0562259687613938	-0.0147941613790289	0	0	0	0.0086618099876356	0.0721616900850502	0
BLA3	0	0	0.0853698920858176	0.0635625058541049	0	0	0	0.0451234525956264	0.0843232363749413	0.298797980922748	0	0.140429844429361	0.195050408242561	0	-0.0297365980716997	0	0	0	0	0	-0.0561231938170168	-0.0194968146265252	0	0	0.0384029543492198	0.00453129097767491	0.0220630624753191
BLA4	0.0762749863042275	0.00439918461084063	0.147387514503093	0.00930282039935513	0	0	0	0.0263491553809529	0.0573717039817587	0.156083629385323	0.140429844429361	0	0.165105311524611	0	-0.00717055402187525	0	-0.0310770281536599	0	-0.0310091392124657	0	-0.0354089159847515	0	0	-0.0183512113151615	0	0.069017950679122	0.231211047993416
BLA5	0.0451880427988651	0.00227230759040125	0.0137079224874488	0	0	0	0	0	0.0160650452386082	0.192342965607634	0.195050408242561	0.165105311524611	0	0.00270563114298309	0	0	-0.0108235809800747	0	-0.0217671923394195	0	-0.0178186774059362	0	0	0	0	0.0127894311268971	0.00493896825085658
BLA6	0	0.014116065593405	0.0326160660923682	0.0278534698025672	0	0.0518434588155727	0.030575758722608	0.0314559165011669	0.0821562911247312	0.020007863116431	0	0	0.00270563114298309	0	-0.0793511459748711	0	0	-0.0601464896149156	0	0	0	0	-0.00786049476708096	0	0.00859023272608492	0.0273935315703156	0.0468366148422819
CA1	0	0	-0.0340317210699616	-0.058241281976676	0	-0.018029015371661	0	0	-0.0696485853430684	0	-0.0297365980716997	-0.00717055402187525	0	-0.0793511459748711	0	0.172890893224605	0.2238417888502	0.0406157331505072	0.225834509836443	0.0717044019336713	0.0834266455400241	0	0.0475161550732265	0	0	0	0
CA2	0	-0.00904209246503743	0	-0.0385436376491748	0.0383743388161817	0	0	0	0	0	0	0	0	0	0.172890893224605	0	0.25194269989186	0	0.0776838261171242	0.0525628780838932	0	0.0352205900047082	0.0338070284140464	0.049053018886657	0.0110796742757567	0	0
CA3	0	-0.00671968281871721	0	-0.0340317806476794	0	-0.000728090742356608	0	0	0	0	0	-0.0310770281536599	-0.0108235809800747	0	0.2238417888502	0.25194269989186	0	0.0298133368327539	0.198700679033346	0.183194497537166	0.0837162106300851	0	0.0461829383914756	0.0122512388416801	0	0	0
CA4	0	0	0.00908288659322395	0	0	-0.0836094346253426	-0.035991660224811	-0.0177337091501307	0	0	0	0	0	-0.0601464896149156	0.0406157331505072	0	0.0298133368327539	0	0.0566865790837048	0.329926485532976	0.0585114534663921	0.0679721521792826	-0.00171156430052117	0.0828692516507216	-0.0376594693212765	-0.0287863121436569	0
CA5	-0.0059136378325857	-0.0271528548348453	0	0	0	0	0	0	-0.027513835419438	0	0	-0.0310091392124657	-0.0217671923394195	0	0.225834509836443	0.0776838261171242	0.198700679033346	0.0566865790837048	0	0.158711734585325	0.0315983491307127	0	0.0358080772097432	0.0717696932905436	0	0	0
CA6	0	0	0	-0.0275878931610333	0	0	-0.0257547449505826	-0.0229555371861012	0	-0.0562259687613938	0	0	0	0	0.0717044019336713	0.0525628780838932	0.183194497537166	0.329926485532976	0.158711734585325	0	0.0630716521792268	0	0	0.0477049259679995	0	0	0
EMP	0	-0.0524577903266943	0	-0.131144432615871	-0.0296007413018014	-0.0485010037543254	0	0	-0.0212441148069535	-0.0147941613790289	-0.0561231938170168	-0.0354089159847515	-0.0178186774059362	0	0.0834266455400241	0	0.0837162106300851	0.0585114534663921	0.0315983491307127	0.0630716521792268	0	0.395482829778866	0.0922088923073432	0.191522939503765	-0.00902147413259772	-0.0357622824747582	-0.00386385332876165
SYM	0	-0.0291118879318415	-0.0335981365184955	0	0	0	-0.021548841483379	0	-0.0112634520705259	0	-0.0194968146265252	0	0	0	0	0.0352205900047082	0	0.0679721521792826	0	0	0.395482829778866	0	0.0571736036511555	0.0361757946041109	0	0	-0.0278116115633568
ANG	0.0140715322875858	-0.0777455050271641	0	-0.0963389718801662	0.025386316307479	0	0	0	0	0	0	0	0	-0.00786049476708096	0.0475161550732265	0.0338070284140464	0.0461829383914756	-0.00171156430052117	0.0358080772097432	0	0.0922088923073432	0.0571736036511555	0	0	0.0150170868357776	0	0
HOPE	0	0	0	0	0.0424155082529006	-0.0279478560447437	-0.00164673074133533	0	-0.0178497816497994	0	0	-0.0183512113151615	0	0	0	0.049053018886657	0.0122512388416801	0.0828692516507216	0.0717696932905436	0.0477049259679995	0.191522939503765	0.0361757946041109	0	0	0	-0.00351692021037594	0
TH1	0	0	0	0	0.032093596973218	0.0623970678671396	0.0400264579891789	0.0175623776131818	0	0.0086618099876356	0.0384029543492198	0	0	0.00859023272608492	0	0.0110796742757567	0	-0.0376594693212765	0	0	-0.00902147413259772	0	0.0150170868357776	0	0	0.517737717829183	0.294779197166701
TH2	0	0	0	0	0.0191393469593145	0.0192584618503992	0	0.00683794901079863	0.0119233574131865	0.0721616900850502	0.00453129097767491	0.069017950679122	0.0127894311268971	0.0273935315703156	0	0	0	-0.0287863121436569	0	0	-0.0357622824747582	0	0	-0.00351692021037594	0.517737717829183	0	0.324171138026148
TH3	0.00189545513824178	0	0.0314646288294036	0	0.0515921929604821	0	0	0	0.0776865193916114	0	0.0220630624753191	0.231211047993416	0.00493896825085658	0.0468366148422819	0	0	0	0	0	0	-0.00386385332876165	-0.0278116115633568	0	0	0.294779197166701	0.324171138026148	0
