# Supplementary material for: Anti-roma Bias (Stereotypes, Prejudice, Behavioral Tendencies): A Network Approach Toward Attitude Strength
Source: Front Psychol. 2020 Sep 30;11:2071. doi: 10.3389/fpsyg.2020.02071 (PMC7554240; doi:10.3389/fpsyg.2020.02071)
Supplement: Supplementary file 2 [file Data_Sheet_2.ZIP › Partial correlation matrices/PCor_IRE_High.csv]

	UND1	UND2	UND3	UND4	UND5	CUL1	CUL2	CUL3	BLA1	BLA2	BLA3	BLA4	BLA5	BLA6	CA1	CA2	CA3	CA4	CA5	CA6	EMP	SYM	ANG	HOPE	TH1	TH2	TH3
UND1	0	0	0.227295758932343	0	0.112492584856632	0	-0.0235048499192183	0	0	0.0930328446937815	0.017733404449682	0.131204875085929	0.112760110986015	0	0	0	0	0	0	0	0	0	0	0.0205562951808504	0	0.022011359784785	0
UND2	0	0	0.0408489200830381	0.0681477289010036	-0.185083519175572	0	0.0188939509341137	0.0506338667398283	0.164196279068295	0	0	0	0	0	0	0	0	0	0	-0.0350752536138298	-0.0386829642725022	0	-0.0828561120001124	0.0423186411442757	0	0	-0.00104293974623516
UND3	0.227295758932343	0.0408489200830381	0	0.00191469614528051	0	0	0	0	0.011880120063471	0.0701065853902187	0.269629326206176	0.0981499727667833	0.0268216982891081	0	-0.0759840389784752	0	0	-0.00118690086641157	0	0	-0.0284403177146027	0	-0.035150622091729	0	0	0	0
UND4	0	0.0681477289010036	0.00191469614528051	0	-0.0391020035041396	0.113611921542431	0.0608600250603107	0.203687317646934	0.0727573627345308	0	0	0.0223616009193006	0	0.0907404359205027	-0.0482194134434137	-0.0372972690418285	-0.0260914630033473	-0.0494655443212444	-0.0572323828178653	-0.00547194075893784	0	-0.00692688522100218	0	-0.086693712637053	0.00952049652035388	0	0
UND5	0.112492584856632	-0.185083519175572	0	-0.0391020035041396	0	0	0	0	-0.096208222399488	0.109339793499878	0	0.0257975787361322	0.0308366598566926	0.0332920102590773	0	0.0827757429201692	0	0	0	0.0748823311848589	0	0	0	0	0.0329681425276689	0	0.0441982457921568
CUL1	0	0	0	0.113611921542431	0	0	0.161541430165173	0.189796997068302	0.157246918111533	0	0	0	0	0.12129717429149	0	0	0	-0.0425749777877284	0	0	-0.00626435534808504	-0.00694903849345641	0	-0.00518023012163956	0.064177618613261	0	0.0336718426030245
CUL2	-0.0235048499192183	0.0188939509341137	0	0.0608600250603107	0	0.161541430165173	0	0.265374763257807	0.0286408259756867	0	0	0	0	0.0221187000904351	0	0	0	0	0	0	0	0	-0.0754962869519532	-0.0029973005625573	0	0.00839079952171984	0
CUL3	0	0.0506338667398283	0	0.203687317646934	0	0.189796997068302	0.265374763257807	0	0.0983015236000509	0	0.0191039645599615	0	0.0245158910733745	0.043215955255115	-0.0461728512597978	0	-0.0547656029964932	-0.00894846033225903	0	-0.0199620666573158	-0.048721202632294	-0.101745495954853	-0.00211690500340354	0	0	0	0
BLA1	0	0.164196279068295	0.011880120063471	0.0727573627345308	-0.096208222399488	0.157246918111533	0.0286408259756867	0.0983015236000509	0	0	0.0239262094648172	0.081000268530653	0.00145832406572281	0.118491084069206	-0.0923318217150396	0	0	0	0	-0.0430900719786547	0	0	-0.0270183706091806	0	0	0.0141452660578415	0
BLA2	0.0930328446937815	0	0.0701065853902187	0	0.109339793499878	0	0	0	0	0	0.16863401804742	0.125595447990359	0.1644115098282	0	0	0	0	-0.00982197505141749	0	0	0	0	-0.0609914261846041	0	0.0169942742559376	0.0650142256134285	0
BLA3	0.017733404449682	0	0.269629326206176	0	0	0	0	0.0191039645599615	0.0239262094648172	0.16863401804742	0	0.148153354383839	0.208789889850282	0	-0.022530907322652	0	0	0	0	0	0	-0.0473035734935401	0	0	0.0159864157219022	0	0.0282532062796677
BLA4	0.131204875085929	0	0.0981499727667833	0.0223616009193006	0.0257975787361322	0	0	0	0.081000268530653	0.125595447990359	0.148153354383839	0	0.125247153121652	0.00682248526420118	-0.0258265328290407	-0.00679099446690604	0	0	0	0	-0.012673448583767	-0.00903174321245267	0	0	0.0394912423425642	0.0672941634034975	0.0959052159166225
BLA5	0.112760110986015	0	0.0268216982891081	0	0.0308366598566926	0	0	0.0245158910733745	0.00145832406572281	0.1644115098282	0.208789889850282	0.125247153121652	0	0.0325714790635726	-0.0217890124828755	0	0	-0.00123963907879697	0	0	-0.0179379938809861	0	0	0	0	0.0306791316259616	0.074780744403199
BLA6	0	0	0	0.0907404359205027	0.0332920102590773	0.12129717429149	0.0221187000904351	0.043215955255115	0.118491084069206	0	0	0.00682248526420118	0.0325714790635726	0	-0.00860120877056	0	0	-0.012079534401842	0	0	0	-0.0326840747041429	-0.0918835098723439	0	0.0258584314999621	0.0797901966091783	0
CA1	0	0	-0.0759840389784752	-0.0482194134434137	0	0	0	-0.0461728512597978	-0.0923318217150396	0	-0.022530907322652	-0.0258265328290407	-0.0217890124828755	-0.00860120877056	0	0.176284353012424	0.188191982457448	0.0746446135257884	0.131423366956208	0.0674785832828549	0.024252871583719	0.0416857391721095	0.0221378496858498	0	0	0	0
CA2	0	0	0	-0.0372972690418285	0.0827757429201692	0	0	0	0	0	0	-0.00679099446690604	0	0	0.176284353012424	0	0.210602033177687	0	0.154466952962179	0	0.0427362395224882	0.0187584248042149	0.0170414747408637	0.0241982240777012	0.00571971239074371	0	0
CA3	0	0	0	-0.0260914630033473	0	0	0	-0.0547656029964932	0	0	0	0	0	0	0.188191982457448	0.210602033177687	0	0.104671910112652	0.189789004073597	0.208349499977431	0.0299141170585047	0.00622607412031626	0.114629207887856	0.0785197091834989	0	0	0
CA4	0	0	-0.00118690086641157	-0.0494655443212444	0	-0.0425749777877284	0	-0.00894846033225903	0	-0.00982197505141749	0	0	-0.00123963907879697	-0.012079534401842	0.0746446135257884	0	0.104671910112652	0	0.0493138957086232	0.190574588532058	0.0224129320075472	0.0776676862555549	0.0639886976436894	0.0725730581061265	-0.0395148414414684	0	0
CA5	0	0	0	-0.0572323828178653	0	0	0	0	0	0	0	0	0	0	0.131423366956208	0.154466952962179	0.189789004073597	0.0493138957086232	0	0.308061574511914	0.0713681303272443	0.0285113779785138	0.0188035920391255	0.0431746038470926	0.00195048619462752	0.00426764170864097	0.012427423241496
CA6	0	-0.0350752536138298	0	-0.00547194075893784	0.0748823311848589	0	0	-0.0199620666573158	-0.0430900719786547	0	0	0	0	0	0.0674785832828549	0	0.208349499977431	0.190574588532058	0.308061574511914	0	0.0199824422997536	0.0226552958197297	0	0	0	0	0
EMP	0	-0.0386829642725022	-0.0284403177146027	0	0	-0.00626435534808504	0	-0.048721202632294	0	0	0	-0.012673448583767	-0.0179379938809861	0	0.024252871583719	0.0427362395224882	0.0299141170585047	0.0224129320075472	0.0713681303272443	0.0199824422997536	0	0.46767267048507	0.167086910539413	0.163929360172662	0	0	0
SYM	0	0	0	-0.00692688522100218	0	-0.00694903849345641	0	-0.101745495954853	0	0	-0.0473035734935401	-0.00903174321245267	0	-0.0326840747041429	0.0416857391721095	0.0187584248042149	0.00622607412031626	0.0776676862555549	0.0285113779785138	0.0226552958197297	0.46767267048507	0	0.155193709826215	0.137776333159764	0	0	0
ANG	0	-0.0828561120001124	-0.035150622091729	0	0	0	-0.0754962869519532	-0.00211690500340354	-0.0270183706091806	-0.0609914261846041	0	0	0	-0.0918835098723439	0.0221378496858498	0.0170414747408637	0.114629207887856	0.0639886976436894	0.0188035920391255	0	0.167086910539413	0.155193709826215	0	0.135133696846383	0	0	0.0113132911758985
HOPE	0.0205562951808504	0.0423186411442757	0	-0.086693712637053	0	-0.00518023012163956	-0.0029973005625573	0	0	0	0	0	0	0	0	0.0241982240777012	0.0785197091834989	0.0725730581061265	0.0431746038470926	0	0.163929360172662	0.137776333159764	0.135133696846383	0	0	0	0
TH1	0	0	0	0.00952049652035388	0.0329681425276689	0.064177618613261	0	0	0	0.0169942742559376	0.0159864157219022	0.0394912423425642	0	0.0258584314999621	0	0.00571971239074371	0	-0.0395148414414684	0.00195048619462752	0	0	0	0	0	0	0.537288959719448	0.34277509903012
TH2	0.022011359784785	0	0	0	0	0	0.00839079952171984	0	0.0141452660578415	0.0650142256134285	0	0.0672941634034975	0.0306791316259616	0.0797901966091783	0	0	0	0	0.00426764170864097	0	0	0	0	0	0.537288959719448	0	0.30914041550584
TH3	0	-0.00104293974623516	0	0	0.0441982457921568	0.0336718426030245	0	0	0	0	0.0282532062796677	0.0959052159166225	0.074780744403199	0	0	0	0	0	0.012427423241496	0	0	0	0.0113132911758985	0	0.34277509903012	0.30914041550584	0
