# Supplementary material for: Anti-roma Bias (Stereotypes, Prejudice, Behavioral Tendencies): A Network Approach Toward Attitude Strength
Source: Front Psychol. 2020 Sep 30;11:2071. doi: 10.3389/fpsyg.2020.02071 (PMC7554240; doi:10.3389/fpsyg.2020.02071)
Supplement: Supplementary file 3 [file Data_Sheet_3.CSV]

Type	Node	Code	Strength	Node Predictability
Hungary Full	Undeserved Benefit_1	UND1	0.544891716	0.252
Hungary Full	Undeserved Benefit_2	UND2	0.900582793	0.55
Hungary Full	Undeserved Benefit_3	UND3	1.088497927	0.561
Hungary Full	Undeserved Benefit_4	UND4	1.16515259	0.644
Hungary Full	Undeserved Benefit_5	UND5	0.85787856	0.374
Hungary Full	Cultural Difference_1	CUL1	1.076901987	0.646
Hungary Full	Cultural Difference_2	CUL2	0.916349024	0.609
Hungary Full	Cultural Difference_3	CUL3	0.677155528	0.334
Hungary Full	Blatant Stereotyping_1	BLA1	0.719154753	0.393
Hungary Full	Blatant Stereotyping_2	BLA2	0.91858941	0.603
Hungary Full	Blatant Stereotyping_3	BLA3	1.083011235	0.656
Hungary Full	Blatant Stereotyping_4	BLA4	1.205949998	0.712
Hungary Full	Blatant Stereotyping_5	BLA5	0.700575485	0.485
Hungary Full	Blatant Stereotyping_6	BLA6	0.52350903	0.281
Hungary Full	Collective Action_1	CA1	1.162039029	0.673
Hungary Full	Collective Action_2	CA2	0.770200678	0.485
Hungary Full	Collective Action_3	CA3	1.113023553	0.676
Hungary Full	Collective Action_4	CA4	0.941116518	0.593
Hungary Full	Collective Action_5	CA5	0.970150108	0.609
Hungary Full	Collective Action_6	CA6	1.03940072	0.648
Hungary Full	Empathy	EMP	1.455279614	0.737
Hungary Full	Sympathy	SYM	0.734855714	0.541
Hungary Full	Anger	ANG	0.550828166	0.291
Hungary Full	Hope	HOPE	0.603074871	0.366
Hungary Full	Perceived Threat_1	TH1	1.093029117	0.818
Hungary Full	Perceived Threat_2	TH2	1.15302738	0.833
Hungary Full	Perceived Threat_3	TH3	1.11831429	0.795
Hungary Low	Undeserved Benefit_1	UND1	0.518161536	0.235
Hungary Low	Undeserved Benefit_2	UND2	0.960931869	0.502
Hungary Low	Undeserved Benefit_3	UND3	0.974434161	0.424
Hungary Low	Undeserved Benefit_4	UND4	1.103526129	0.546
Hungary Low	Undeserved Benefit_5	UND5	0.781267521	0.373
Hungary Low	Cultural Difference_1	CUL1	0.948424566	0.531
Hungary Low	Cultural Difference_2	CUL2	0.870502234	0.528
Hungary Low	Cultural Difference_3	CUL3	0.566506173	0.279
Hungary Low	Blatant Stereotyping_1	BLA1	0.589582919	0.244
Hungary Low	Blatant Stereotyping_2	BLA2	0.824182441	0.405
Hungary Low	Blatant Stereotyping_3	BLA3	1.004097725	0.456
Hungary Low	Blatant Stereotyping_4	BLA4	1.032316645	0.512
Hungary Low	Blatant Stereotyping_5	BLA5	0.759328286	0.37
Hungary Low	Blatant Stereotyping_6	BLA6	0.336006864	0.121
Hungary Low	Collective Action_1	CA1	1.042684965	0.51
Hungary Low	Collective Action_2	CA2	0.832734744	0.427
Hungary Low	Collective Action_3	CA3	1.104240268	0.553
Hungary Low	Collective Action_4	CA4	0.70284092	0.366
Hungary Low	Collective Action_5	CA5	0.856186404	0.44
Hungary Low	Collective Action_6	CA6	0.996852919	0.491
Hungary Low	Empathy	EMP	1.267008065	0.539
Hungary Low	Sympathy	SYM	0.763911455	0.389
Hungary Low	Anger	ANG	0.656813456	0.286
Hungary Low	Hope	HOPE	0.615677143	0.219
Hungary Low	Perceived Threat_1	TH1	0.887582813	0.657
Hungary Low	Perceived Threat_2	TH2	1.114102478	0.714
Hungary Low	Perceived Threat_3	TH3	1.171685972	0.67
Hungary High	Undeserved Benefit_1	UND1	0.54822355	0.302
Hungary High	Undeserved Benefit_2	UND2	0.816230198	0.583
Hungary High	Undeserved Benefit_3	UND3	1.034978817	0.637
Hungary High	Undeserved Benefit_4	UND4	1.121394473	0.714
Hungary High	Undeserved Benefit_5	UND5	0.791087367	0.416
Hungary High	Cultural Difference_1	CUL1	1.019790956	0.684
Hungary High	Cultural Difference_2	CUL2	0.918313874	0.64
Hungary High	Cultural Difference_3	CUL3	0.638829793	0.381
Hungary High	Blatant Stereotyping_1	BLA1	0.751139427	0.527
Hungary High	Blatant Stereotyping_2	BLA2	0.95216476	0.744
Hungary High	Blatant Stereotyping_3	BLA3	1.079617084	0.758
Hungary High	Blatant Stereotyping_4	BLA4	1.300487847	0.827
Hungary High	Blatant Stereotyping_5	BLA5	0.625786235	0.544
Hungary High	Blatant Stereotyping_6	BLA6	0.57170047	0.381
Hungary High	Collective Action_1	CA1	1.205378848	0.784
Hungary High	Collective Action_2	CA2	0.686392618	0.551
Hungary High	Collective Action_3	CA3	1.072811538	0.753
Hungary High	Collective Action_4	CA4	1.055409905	0.735
Hungary High	Collective Action_5	CA5	1.108314347	0.747
Hungary High	Collective Action_6	CA6	1.023730519	0.756
Hungary High	Empathy	EMP	1.479417629	0.834
Hungary High	Sympathy	SYM	0.641935817	0.629
Hungary High	Anger	ANG	0.521047907	0.277
Hungary High	Hope	HOPE	0.534884627	0.451
Hungary High	Perceived Threat_1	TH1	1.10287143	0.877
Hungary High	Perceived Threat_2	TH2	1.098496375	0.88
Hungary High	Perceived Threat_3	TH3	1.055374868	0.857
Romania Full	Undeserved Benefit_1	UND1	0.86698005	0.386
Romania Full	Undeserved Benefit_2	UND2	0.565556753	0.223
Romania Full	Undeserved Benefit_3	UND3	0.66592644	0.257
Romania Full	Undeserved Benefit_4	UND4	0.910254732	0.454
Romania Full	Undeserved Benefit_5	UND5	0.459135606	0.138
Romania Full	Cultural Difference_1	CUL1	1.005488353	0.581
Romania Full	Cultural Difference_2	CUL2	0.976025593	0.556
Romania Full	Cultural Difference_3	CUL3	0.75215564	0.423
Romania Full	Blatant Stereotyping_1	BLA1	0.587867797	0.295
Romania Full	Blatant Stereotyping_2	BLA2	0.836492988	0.474
Romania Full	Blatant Stereotyping_3	BLA3	1.171925619	0.602
Romania Full	Blatant Stereotyping_4	BLA4	1.229806997	0.661
Romania Full	Blatant Stereotyping_5	BLA5	0.727993291	0.399
Romania Full	Blatant Stereotyping_6	BLA6	0.670425441	0.352
Romania Full	Collective Action_1	CA1	0.613167975	0.41
Romania Full	Collective Action_2	CA2	0.994663608	0.642
Romania Full	Collective Action_3	CA3	1.25622837	0.707
Romania Full	Collective Action_4	CA4	0.883840325	0.56
Romania Full	Collective Action_5	CA5	1.120182413	0.676
Romania Full	Collective Action_6	CA6	1.105791243	0.686
Romania Full	Empathy	EMP	0.976499698	0.504
Romania Full	Sympathy	SYM	0.959022126	0.513
Romania Full	Anger	ANG	0.41325311	0.144
Romania Full	Hope	HOPE	0.912913093	0.536
Romania Full	Perceived Threat_1	TH1	1.203452072	0.825
Romania Full	Perceived Threat_2	TH2	1.061670071	0.8
Romania Full	Perceived Threat_3	TH3	1.159890277	0.791
Romania Low	Undeserved Benefit_1	UND1	0.901179758	0.334
Romania Low	Undeserved Benefit_2	UND2	0.460791341	0.162
Romania Low	Undeserved Benefit_3	UND3	0.512017423	0.22
Romania Low	Undeserved Benefit_4	UND4	0.917410138	0.338
Romania Low	Undeserved Benefit_5	UND5	0.335033505	0.111
Romania Low	Cultural Difference_1	CUL1	0.979247332	0.513
Romania Low	Cultural Difference_2	CUL2	0.68896131	0.371
Romania Low	Cultural Difference_3	CUL3	0.600295065	0.264
Romania Low	Blatant Stereotyping_1	BLA1	0.39114582	0.121
Romania Low	Blatant Stereotyping_2	BLA2	0.713216532	0.374
Romania Low	Blatant Stereotyping_3	BLA3	1.170421192	0.48
Romania Low	Blatant Stereotyping_4	BLA4	1.184369161	0.539
Romania Low	Blatant Stereotyping_5	BLA5	0.464409813	0.186
Romania Low	Blatant Stereotyping_6	BLA6	0.592373021	0.209
Romania Low	Collective Action_1	CA1	0.406273202	0.185
Romania Low	Collective Action_2	CA2	0.877022891	0.433
Romania Low	Collective Action_3	CA3	0.957963015	0.457
Romania Low	Collective Action_4	CA4	0.581841066	0.344
Romania Low	Collective Action_5	CA5	1.129481383	0.474
Romania Low	Collective Action_6	CA6	0.981526488	0.464
Romania Low	Empathy	EMP	0.998773999	0.416
Romania Low	Sympathy	SYM	0.79871094	0.329
Romania Low	Anger	ANG	0.26855512	0.114
Romania Low	Hope	HOPE	0.882890872	0.366
Romania Low	Perceived Threat_1	TH1	1.126843237	0.714
Romania Low	Perceived Threat_2	TH2	0.952143731	0.67
Romania Low	Perceived Threat_3	TH3	1.055283324	0.686
Romania High	Undeserved Benefit_1	UND1	0.781979632	0.448
Romania High	Undeserved Benefit_2	UND2	0.571733162	0.278
Romania High	Undeserved Benefit_3	UND3	0.643967888	0.334
Romania High	Undeserved Benefit_4	UND4	0.896757491	0.555
Romania High	Undeserved Benefit_5	UND5	0.354962612	0.135
Romania High	Cultural Difference_1	CUL1	0.972488735	0.627
Romania High	Cultural Difference_2	CUL2	0.967218621	0.607
Romania High	Cultural Difference_3	CUL3	0.683230844	0.454
Romania High	Blatant Stereotyping_1	BLA1	0.649877883	0.407
Romania High	Blatant Stereotyping_2	BLA2	0.92301109	0.564
Romania High	Blatant Stereotyping_3	BLA3	1.103343357	0.659
Romania High	Blatant Stereotyping_4	BLA4	1.344678178	0.751
Romania High	Blatant Stereotyping_5	BLA5	0.719779822	0.524
Romania High	Blatant Stereotyping_6	BLA6	0.597562974	0.382
Romania High	Collective Action_1	CA1	0.612748622	0.472
Romania High	Collective Action_2	CA2	0.979678708	0.682
Romania High	Collective Action_3	CA3	1.274152264	0.751
Romania High	Collective Action_4	CA4	0.806061035	0.558
Romania High	Collective Action_5	CA5	1.143579921	0.745
Romania High	Collective Action_6	CA6	1.090343359	0.729
Romania High	Empathy	EMP	0.906136443	0.548
Romania High	Sympathy	SYM	0.88725595	0.543
Romania High	Anger	ANG	0.437243764	0.224
Romania High	Hope	HOPE	0.835840872	0.593
Romania High	Perceived Threat_1	TH1	1.114197331	0.859
Romania High	Perceived Threat_2	TH2	1.128665598	0.854
Romania High	Perceived Threat_3	TH3	1.278195165	0.841
Slovakia Full	Undeserved Benefit_1	UND1	0.581290911	0.244
Slovakia Full	Undeserved Benefit_2	UND2	0.754630203	0.357
Slovakia Full	Undeserved Benefit_3	UND3	1.004405659	0.405
Slovakia Full	Undeserved Benefit_4	UND4	0.95276335	0.441
Slovakia Full	Undeserved Benefit_5	UND5	0.807599192	0.39
Slovakia Full	Cultural Difference_1	CUL1	1.0644844	0.58
Slovakia Full	Cultural Difference_2	CUL2	1.022206082	0.55
Slovakia Full	Cultural Difference_3	CUL3	0.727593403	0.356
Slovakia Full	Blatant Stereotyping_1	BLA1	0.44856264	0.103
Slovakia Full	Blatant Stereotyping_2	BLA2	0.894660734	0.497
Slovakia Full	Blatant Stereotyping_3	BLA3	1.048241034	0.573
Slovakia Full	Blatant Stereotyping_4	BLA4	1.186737466	0.621
Slovakia Full	Blatant Stereotyping_5	BLA5	1.014097914	0.503
Slovakia Full	Blatant Stereotyping_6	BLA6	0.625052539	0.254
Slovakia Full	Collective Action_1	CA1	1.032080451	0.548
Slovakia Full	Collective Action_2	CA2	0.706512901	0.351
Slovakia Full	Collective Action_3	CA3	1.037067055	0.58
Slovakia Full	Collective Action_4	CA4	0.916506869	0.485
Slovakia Full	Collective Action_5	CA5	1.105015697	0.624
Slovakia Full	Collective Action_6	CA6	1.072622373	0.606
Slovakia Full	Empathy	EMP	0.918381153	0.525
Slovakia Full	Sympathy	SYM	1.314670968	0.644
Slovakia Full	Anger	ANG	0.709730403	0.338
Slovakia Full	Hope	HOPE	0.699308908	0.378
Slovakia Full	Perceived Threat_1	TH1	1.153790837	0.777
Slovakia Full	Perceived Threat_2	TH2	1.155393562	0.781
Slovakia Full	Perceived Threat_3	TH3	1.096656388	0.746
Slovakia Low	Undeserved Benefit_1	UND1	0.522275805	0.266
Slovakia Low	Undeserved Benefit_2	UND2	0.821149633	0.421
Slovakia Low	Undeserved Benefit_3	UND3	1.006979953	0.427
Slovakia Low	Undeserved Benefit_4	UND4	1.064377027	0.475
Slovakia Low	Undeserved Benefit_5	UND5	0.819003228	0.401
Slovakia Low	Cultural Difference_1	CUL1	0.915665605	0.464
Slovakia Low	Cultural Difference_2	CUL2	0.756005717	0.393
Slovakia Low	Cultural Difference_3	CUL3	0.509259393	0.247
Slovakia Low	Blatant Stereotyping_1	BLA1	0.239255894	0.093
Slovakia Low	Blatant Stereotyping_2	BLA2	0.772535262	0.375
Slovakia Low	Blatant Stereotyping_3	BLA3	0.908418093	0.429
Slovakia Low	Blatant Stereotyping_4	BLA4	1.162593716	0.506
Slovakia Low	Blatant Stereotyping_5	BLA5	0.844458685	0.386
Slovakia Low	Blatant Stereotyping_6	BLA6	0.294138332	0.142
Slovakia Low	Collective Action_1	CA1	0.923716327	0.436
Slovakia Low	Collective Action_2	CA2	0.629407951	0.313
Slovakia Low	Collective Action_3	CA3	0.879010869	0.437
Slovakia Low	Collective Action_4	CA4	0.600654848	0.29
Slovakia Low	Collective Action_5	CA5	1.006509598	0.48
Slovakia Low	Collective Action_6	CA6	1.046915254	0.489
Slovakia Low	Empathy	EMP	0.71015944	0.376
Slovakia Low	Sympathy	SYM	1.151060219	0.485
Slovakia Low	Anger	ANG	0.61125936	0.26
Slovakia Low	Hope	HOPE	0.673057151	0.267
Slovakia Low	Perceived Threat_1	TH1	0.887178304	0.649
Slovakia Low	Perceived Threat_2	TH2	1.213287189	0.72
Slovakia Low	Perceived Threat_3	TH3	0.964224106	0.64
Slovakia High	Undeserved Benefit_1	UND1	0.494813993	0.225
Slovakia High	Undeserved Benefit_2	UND2	0.683972294	0.328
Slovakia High	Undeserved Benefit_3	UND3	0.913170154	0.405
Slovakia High	Undeserved Benefit_4	UND4	0.871432224	0.461
Slovakia High	Undeserved Benefit_5	UND5	0.769026594	0.373
Slovakia High	Cultural Difference_1	CUL1	1.051457967	0.637
Slovakia High	Cultural Difference_2	CUL2	0.940300068	0.603
Slovakia High	Cultural Difference_3	CUL3	0.671706262	0.424
Slovakia High	Blatant Stereotyping_1	BLA1	0.373702058	0.117
Slovakia High	Blatant Stereotyping_2	BLA2	0.94786765	0.589
Slovakia High	Blatant Stereotyping_3	BLA3	1.036749764	0.658
Slovakia High	Blatant Stereotyping_4	BLA4	1.192947775	0.711
Slovakia High	Blatant Stereotyping_5	BLA5	0.895645105	0.584
Slovakia High	Blatant Stereotyping_6	BLA6	0.685034613	0.316
Slovakia High	Collective Action_1	CA1	1.035303666	0.616
Slovakia High	Collective Action_2	CA2	0.649766385	0.4
Slovakia High	Collective Action_3	CA3	1.067625033	0.652
Slovakia High	Collective Action_4	CA4	0.907146428	0.586
Slovakia High	Collective Action_5	CA5	1.142863586	0.714
Slovakia High	Collective Action_6	CA6	1.016764007	0.669
Slovakia High	Empathy	EMP	0.874697182	0.602
Slovakia High	Sympathy	SYM	1.344574602	0.742
Slovakia High	Anger	ANG	0.71352176	0.405
Slovakia High	Hope	HOPE	0.66789077	0.453
Slovakia High	Perceived Threat_1	TH1	1.185477132	0.842
Slovakia High	Perceived Threat_2	TH2	1.082769564	0.813
Slovakia High	Perceived Threat_3	TH3	1.128368389	0.817
France Full	Undeserved Benefit_1	UND1	0.967915614	0.506
France Full	Undeserved Benefit_2	UND2	0.977129993	0.512
France Full	Undeserved Benefit_3	UND3	0.898745081	0.456
France Full	Undeserved Benefit_4	UND4	1.073762742	0.598
France Full	Undeserved Benefit_5	UND5	0.847616841	0.286
France Full	Cultural Difference_1	CUL1	1.099483069	0.655
France Full	Cultural Difference_2	CUL2	0.959485269	0.627
France Full	Cultural Difference_3	CUL3	0.721690888	0.371
France Full	Blatant Stereotyping_1	BLA1	0.577212914	0.316
France Full	Blatant Stereotyping_2	BLA2	1.111079815	0.626
France Full	Blatant Stereotyping_3	BLA3	0.873529993	0.567
France Full	Blatant Stereotyping_4	BLA4	1.146440606	0.647
France Full	Blatant Stereotyping_5	BLA5	0.805859416	0.512
France Full	Blatant Stereotyping_6	BLA6	0.841247174	0.449
France Full	Collective Action_1	CA1	1.182240888	0.746
France Full	Collective Action_2	CA2	0.827794645	0.602
France Full	Collective Action_3	CA3	1.08175526	0.73
France Full	Collective Action_4	CA4	0.949195957	0.655
France Full	Collective Action_5	CA5	0.986978729	0.664
France Full	Collective Action_6	CA6	1.052879209	0.717
France Full	Empathy	EMP	0.875842705	0.572
France Full	Sympathy	SYM	1.515896542	0.742
France Full	Anger	ANG	0.794981022	0.562
France Full	Hope	HOPE	0.613290666	0.333
France Full	Perceived Threat_1	TH1	1.064072571	0.853
France Full	Perceived Threat_2	TH2	1.173718997	0.873
France Full	Perceived Threat_3	TH3	1.108720216	0.86
France Low	Undeserved Benefit_1	UND1	0.887578321	0.386
France Low	Undeserved Benefit_2	UND2	0.692742973	0.343
France Low	Undeserved Benefit_3	UND3	0.693666462	0.324
France Low	Undeserved Benefit_4	UND4	0.991687095	0.438
France Low	Undeserved Benefit_5	UND5	0.70389606	0.316
France Low	Cultural Difference_1	CUL1	1.048905132	0.61
France Low	Cultural Difference_2	CUL2	0.887646184	0.574
France Low	Cultural Difference_3	CUL3	0.53888275	0.288
France Low	Blatant Stereotyping_1	BLA1	0.424422328	0.161
France Low	Blatant Stereotyping_2	BLA2	1.009511451	0.485
France Low	Blatant Stereotyping_3	BLA3	0.762804437	0.421
France Low	Blatant Stereotyping_4	BLA4	1.158271584	0.5
France Low	Blatant Stereotyping_5	BLA5	0.612618555	0.291
France Low	Blatant Stereotyping_6	BLA6	0.588201273	0.251
France Low	Collective Action_1	CA1	1.099718856	0.628
France Low	Collective Action_2	CA2	0.94155473	0.562
France Low	Collective Action_3	CA3	1.02298214	0.613
France Low	Collective Action_4	CA4	0.82305738	0.502
France Low	Collective Action_5	CA5	0.955883271	0.585
France Low	Collective Action_6	CA6	0.949323715	0.579
France Low	Empathy	EMP	1.013300993	0.542
France Low	Sympathy	SYM	1.23633728	0.586
France Low	Anger	ANG	0.688332986	0.387
France Low	Hope	HOPE	0.619741808	0.351
France Low	Perceived Threat_1	TH1	1.040626473	0.79
France Low	Perceived Threat_2	TH2	1.050830309	0.806
France Low	Perceived Threat_3	TH3	1.100810775	0.797
France High	Undeserved Benefit_1	UND1	1.037115917	0.583
France High	Undeserved Benefit_2	UND2	1.098857654	0.61
France High	Undeserved Benefit_3	UND3	1.124222847	0.569
France High	Undeserved Benefit_4	UND4	1.059085059	0.69
France High	Undeserved Benefit_5	UND5	0.850351544	0.316
France High	Cultural Difference_1	CUL1	1.113772414	0.699
France High	Cultural Difference_2	CUL2	0.975864142	0.66
France High	Cultural Difference_3	CUL3	0.802525241	0.425
France High	Blatant Stereotyping_1	BLA1	0.687781026	0.449
France High	Blatant Stereotyping_2	BLA2	1.136778416	0.707
France High	Blatant Stereotyping_3	BLA3	0.93844874	0.662
France High	Blatant Stereotyping_4	BLA4	1.086668777	0.731
France High	Blatant Stereotyping_5	BLA5	0.90253604	0.653
France High	Blatant Stereotyping_6	BLA6	0.864803016	0.562
France High	Collective Action_1	CA1	1.195785737	0.823
France High	Collective Action_2	CA2	0.72525924	0.634
France High	Collective Action_3	CA3	1.116467527	0.816
France High	Collective Action_4	CA4	1.046089002	0.76
France High	Collective Action_5	CA5	0.943801917	0.735
France High	Collective Action_6	CA6	1.129580236	0.807
France High	Empathy	EMP	0.861808274	0.594
France High	Sympathy	SYM	1.553445505	0.825
France High	Anger	ANG	0.796039255	0.636
France High	Hope	HOPE	0.605001168	0.353
France High	Perceived Threat_1	TH1	1.029412865	0.889
France High	Perceived Threat_2	TH2	1.237827417	0.913
France High	Perceived Threat_3	TH3	1.043059731	0.888
Ireland Full	Undeserved Benefit_1	UND1	0.776837434	0.336
Ireland Full	Undeserved Benefit_2	UND2	0.746084434	0.348
Ireland Full	Undeserved Benefit_3	UND3	0.829486992	0.4
Ireland Full	Undeserved Benefit_4	UND4	0.978290992	0.493
Ireland Full	Undeserved Benefit_5	UND5	0.86824414	0.283
Ireland Full	Cultural Difference_1	CUL1	0.938060989	0.496
Ireland Full	Cultural Difference_2	CUL2	0.735550726	0.417
Ireland Full	Cultural Difference_3	CUL3	1.115033527	0.598
Ireland Full	Blatant Stereotyping_1	BLA1	0.912451883	0.414
Ireland Full	Blatant Stereotyping_2	BLA2	0.826038706	0.406
Ireland Full	Blatant Stereotyping_3	BLA3	1.040639561	0.507
Ireland Full	Blatant Stereotyping_4	BLA4	1.079198845	0.531
Ireland Full	Blatant Stereotyping_5	BLA5	0.78677573	0.404
Ireland Full	Blatant Stereotyping_6	BLA6	0.626295909	0.315
Ireland Full	Collective Action_1	CA1	1.081405859	0.627
Ireland Full	Collective Action_2	CA2	0.759826086	0.498
Ireland Full	Collective Action_3	CA3	1.140268424	0.68
Ireland Full	Collective Action_4	CA4	0.815849934	0.517
Ireland Full	Collective Action_5	CA5	1.039970332	0.629
Ireland Full	Collective Action_6	CA6	0.98461208	0.615
Ireland Full	Empathy	EMP	1.161636317	0.748
Ireland Full	Sympathy	SYM	1.225556884	0.755
Ireland Full	Anger	ANG	1.02537836	0.625
Ireland Full	Hope	HOPE	0.811472385	0.558
Ireland Full	Perceived Threat_1	TH1	1.138833469	0.787
Ireland Full	Perceived Threat_2	TH2	1.102817241	0.772
Ireland Full	Perceived Threat_3	TH3	0.979458681	0.735
Ireland Low	Undeserved Benefit_1	UND1	0.628906564	0.265
Ireland Low	Undeserved Benefit_2	UND2	0.737487165	0.305
Ireland Low	Undeserved Benefit_3	UND3	0.63274118	0.307
Ireland Low	Undeserved Benefit_4	UND4	0.836431716	0.383
Ireland Low	Undeserved Benefit_5	UND5	0.807677611	0.332
Ireland Low	Cultural Difference_1	CUL1	0.811669623	0.413
Ireland Low	Cultural Difference_2	CUL2	0.808041	0.396
Ireland Low	Cultural Difference_3	CUL3	0.931650691	0.465
Ireland Low	Blatant Stereotyping_1	BLA1	0.647817305	0.242
Ireland Low	Blatant Stereotyping_2	BLA2	0.663082502	0.287
Ireland Low	Blatant Stereotyping_3	BLA3	0.9273259	0.393
Ireland Low	Blatant Stereotyping_4	BLA4	1.05935527	0.446
Ireland Low	Blatant Stereotyping_5	BLA5	0.600640112	0.296
Ireland Low	Blatant Stereotyping_6	BLA6	0.391267747	0.181
Ireland Low	Collective Action_1	CA1	1.01726167	0.505
Ireland Low	Collective Action_2	CA2	0.719691253	0.411
Ireland Low	Collective Action_3	CA3	0.99484277	0.514
Ireland Low	Collective Action_4	CA4	0.63724196	0.342
Ireland Low	Collective Action_5	CA5	0.967883809	0.501
Ireland Low	Collective Action_6	CA6	0.956938278	0.497
Ireland Low	Empathy	EMP	1.134938512	0.661
Ireland Low	Sympathy	SYM	1.177965728	0.655
Ireland Low	Anger	ANG	1.069371982	0.573
Ireland Low	Hope	HOPE	0.909891553	0.475
Ireland Low	Perceived Threat_1	TH1	1.072502486	0.771
Ireland Low	Perceived Threat_2	TH2	0.917411581	0.715
Ireland Low	Perceived Threat_3	TH3	1.115203101	0.769
Ireland High	Undeserved Benefit_1	UND1	0.760592084	0.362
Ireland High	Undeserved Benefit_2	UND2	0.727780176	0.347
Ireland High	Undeserved Benefit_3	UND3	0.887408958	0.48
Ireland High	Undeserved Benefit_4	UND4	1.0001022	0.559
Ireland High	Undeserved Benefit_5	UND5	0.866976835	0.303
Ireland High	Cultural Difference_1	CUL1	0.902312504	0.511
Ireland High	Cultural Difference_2	CUL2	0.667818932	0.417
Ireland High	Cultural Difference_3	CUL3	1.177062864	0.653
Ireland High	Blatant Stereotyping_1	BLA1	1.030692668	0.545
Ireland High	Blatant Stereotyping_2	BLA2	0.883942101	0.48
Ireland High	Blatant Stereotyping_3	BLA3	0.97004427	0.53
Ireland High	Blatant Stereotyping_4	BLA4	1.021346078	0.549
Ireland High	Blatant Stereotyping_5	BLA5	0.873839238	0.471
Ireland High	Blatant Stereotyping_6	BLA6	0.71944628	0.406
Ireland High	Collective Action_1	CA1	1.067555146	0.672
Ireland High	Collective Action_2	CA2	0.776671421	0.567
Ireland High	Collective Action_3	CA3	1.211750604	0.748
Ireland High	Collective Action_4	CA4	0.820679255	0.575
Ireland High	Collective Action_5	CA5	1.070790432	0.712
Ireland High	Collective Action_6	CA6	0.995583649	0.676
Ireland High	Empathy	EMP	1.162075956	0.771
Ireland High	Sympathy	SYM	1.160788123	0.77
Ireland High	Anger	ANG	1.080841663	0.659
Ireland High	Hope	HOPE	0.813051165	0.594
Ireland High	Perceived Threat_1	TH1	1.13224572	0.796
Ireland High	Perceived Threat_2	TH2	1.13802216	0.808
Ireland High	Perceived Threat_3	TH3	0.953508424	0.727
